# Supplementary material for: Multi-method assessment of whale shark (Rhincodon typus) residency, distribution, and dispersal behavior at an aggregation site in the Red Sea
Source: PLoS One. 2019 Sep 9;14(9):e0222285. doi: 10.1371/journal.pone.0222285 (PMC6733483; doi:10.1371/journal.pone.0222285)
Supplement: S1 Dataset — A spreadsheet containing all 35,571 acoustic detections used in this study. (XLSX) [file pone.0222285.s002.xlsx]

## Sheet: Sheet1
DATE/TIME	TRANSMITTER-ID	SHARK-ID	SEX	RECEIVER-ID	STATIONNAME
2010-03-30 12:25:54	A69-9002-1488	WS 001	NA	VR2W-104854	E1
2010-03-30 12:28:33	A69-9002-1488	WS 001	NA	VR2W-104854	E1
2010-03-30 12:30:44	A69-9002-1488	WS 001	NA	VR2W-104854	E1
2010-03-30 12:32:01	A69-9002-1488	WS 001	NA	VR2W-104854	E1
2010-03-30 12:35:26	A69-9002-1488	WS 001	NA	VR2W-104854	E1
2010-03-30 12:47:02	A69-9002-1488	WS 001	NA	VR2W-104853	Sh1
2010-03-30 12:49:29	A69-9002-1488	WS 001	NA	VR2W-104853	Sh1
2010-03-30 12:51:18	A69-9002-1488	WS 001	NA	VR2W-104853	Sh1
2010-03-30 12:55:52	A69-9002-1488	WS 001	NA	VR2W-104853	Sh1
2010-03-30 12:58:50	A69-9002-1488	WS 001	NA	VR2W-104853	Sh1
2010-03-30 13:01:40	A69-9002-1488	WS 001	NA	VR2W-104853	Sh1
2010-03-30 13:04:17	A69-9002-1488	WS 001	NA	VR2W-104853	Sh1
2010-03-30 13:08:49	A69-9002-1488	WS 001	NA	VR2W-104853	Sh1
2010-03-30 13:10:13	A69-9002-1488	WS 001	NA	VR2W-104853	Sh1
2010-03-30 13:11:56	A69-9002-1488	WS 001	NA	VR2W-104853	Sh1
2010-03-30 13:15:55	A69-9002-1488	WS 001	NA	VR2W-104853	Sh1
2010-03-30 13:19:18	A69-9002-1488	WS 001	NA	VR2W-104853	Sh1
2010-03-30 13:42:50	A69-9002-1488	WS 001	NA	VR2W-104854	E1
2010-03-30 13:47:32	A69-9002-1488	WS 001	NA	VR2W-104854	E1
2010-03-30 13:48:40	A69-9002-1488	WS 001	NA	VR2W-104854	E1
2010-03-30 13:49:47	A69-9002-1488	WS 001	NA	VR2W-104854	E1
2010-03-30 13:50:56	A69-9002-1488	WS 001	NA	VR2W-104854	E1
2010-03-30 15:46:29	A69-9002-1488	WS 001	NA	VR2W-104854	E1
2010-04-01 05:09:48	A69-9002-1494	WS 009	Female	VR2W-104854	E1
2010-04-01 05:36:18	A69-9002-1494	WS 009	Female	VR2W-104854	E1
2010-04-01 05:39:01	A69-9002-1494	WS 009	Female	VR2W-104854	E1
2010-04-01 06:09:40	A69-9002-1494	WS 009	Female	VR2W-104854	E1
2010-04-01 06:12:31	A69-9002-1494	WS 009	Female	VR2W-104854	E1
2010-04-01 06:15:12	A69-9002-1494	WS 009	Female	VR2W-104854	E1
2010-04-01 06:23:01	A69-9002-1494	WS 009	Female	VR2W-104854	E1
2010-04-01 06:24:45	A69-9002-1494	WS 009	Female	VR2W-104854	E1
2010-04-01 06:27:07	A69-9002-1494	WS 009	Female	VR2W-104854	E1
2010-04-01 06:28:46	A69-9002-1494	WS 009	Female	VR2W-104854	E1
2010-04-01 06:33:58	A69-9002-1494	WS 009	Female	VR2W-104854	E1
2010-04-02 21:39:59	A69-9002-1487	WS 011	NA	VR2W-104853	Sh1
2010-04-02 21:41:49	A69-9002-1487	WS 011	NA	VR2W-104853	Sh1
2010-04-02 21:46:16	A69-9002-1487	WS 011	NA	VR2W-104854	E1
2010-04-02 21:46:28	A69-9002-1487	WS 011	NA	VR2W-104853	Sh1
2010-04-02 22:00:15	A69-9002-1487	WS 011	NA	VR2W-104854	E1
2010-04-02 22:01:51	A69-9002-1487	WS 011	NA	VR2W-104854	E1
2010-04-02 22:03:59	A69-9002-1487	WS 011	NA	VR2W-104854	E1
2010-04-02 22:05:11	A69-9002-1487	WS 011	NA	VR2W-104854	E1
2010-04-02 22:06:28	A69-9002-1487	WS 011	NA	VR2W-104854	E1
2010-04-02 22:07:57	A69-9002-1487	WS 011	NA	VR2W-104854	E1
2010-04-02 22:16:21	A69-9002-1487	WS 011	NA	VR2W-104853	Sh1
2010-04-02 22:20:27	A69-9002-1487	WS 011	NA	VR2W-104853	Sh1
2010-04-02 22:24:21	A69-9002-1487	WS 011	NA	VR2W-104853	Sh1
2010-04-02 22:27:30	A69-9002-1487	WS 011	NA	VR2W-104853	Sh1
2010-04-02 22:31:31	A69-9002-1487	WS 011	NA	VR2W-104853	Sh1
2010-04-02 22:41:25	A69-9002-1487	WS 011	NA	VR2W-104854	E1
2010-04-02 22:43:14	A69-9002-1487	WS 011	NA	VR2W-104854	E1
2010-04-02 22:45:46	A69-9002-1487	WS 011	NA	VR2W-104854	E1
2010-04-02 22:47:46	A69-9002-1487	WS 011	NA	VR2W-104854	E1
2010-04-02 22:57:36	A69-9002-1487	WS 011	NA	VR2W-104853	Sh1
2010-04-03 00:00:25	A69-9002-1487	WS 011	NA	VR2W-104854	E1
2010-04-03 00:03:16	A69-9002-1487	WS 011	NA	VR2W-104854	E1
2010-04-03 00:09:08	A69-9002-1487	WS 011	NA	VR2W-104854	E1
2010-04-03 00:09:19	A69-9002-1487	WS 011	NA	VR2W-104853	Sh1
2010-04-03 00:10:21	A69-9002-1487	WS 011	NA	VR2W-104854	E1
2010-04-03 00:11:42	A69-9002-1487	WS 011	NA	VR2W-104854	E1
2010-04-03 00:13:17	A69-9002-1487	WS 011	NA	VR2W-104854	E1
2010-04-03 00:15:23	A69-9002-1487	WS 011	NA	VR2W-104854	E1
2010-04-03 00:20:03	A69-9002-1487	WS 011	NA	VR2W-104853	Sh1
2010-04-03 00:21:17	A69-9002-1487	WS 011	NA	VR2W-104853	Sh1
2010-04-03 00:28:14	A69-9002-1487	WS 011	NA	VR2W-104853	Sh1
2010-04-03 00:35:39	A69-9002-1487	WS 011	NA	VR2W-104853	Sh1
2010-04-03 00:37:49	A69-9002-1487	WS 011	NA	VR2W-104853	Sh1
2010-04-03 00:40:22	A69-9002-1487	WS 011	NA	VR2W-104853	Sh1
2010-04-03 00:44:34	A69-9002-1487	WS 011	NA	VR2W-104845	Sh2
2010-04-03 00:45:10	A69-9002-1487	WS 011	NA	VR2W-104853	Sh1
2010-04-03 00:46:51	A69-9002-1487	WS 011	NA	VR2W-104845	Sh2
2010-04-03 00:46:20	A69-9002-1487	WS 011	NA	VR2W-104853	Sh1
2010-04-03 00:47:36	A69-9002-1487	WS 011	NA	VR2W-104853	Sh1
2010-04-03 00:51:16	A69-9002-1487	WS 011	NA	VR2W-104845	Sh2
2010-04-03 00:57:18	A69-9002-1487	WS 011	NA	VR2W-104853	Sh1
2010-04-03 00:59:00	A69-9002-1487	WS 011	NA	VR2W-104853	Sh1
2010-04-03 07:06:11	A69-9002-1487	WS 011	NA	VR2W-104854	E1
2010-04-03 07:07:42	A69-9002-1487	WS 011	NA	VR2W-104854	E1
2010-04-03 07:09:39	A69-9002-1487	WS 011	NA	VR2W-104854	E1
2010-04-03 07:12:27	A69-9002-1487	WS 011	NA	VR2W-104854	E1
2010-04-03 07:14:57	A69-9002-1487	WS 011	NA	VR2W-104854	E1
2010-04-03 07:16:53	A69-9002-1487	WS 011	NA	VR2W-104854	E1
2010-04-03 07:22:08	A69-9002-1487	WS 011	NA	VR2W-104854	E1
2010-04-03 13:41:59	A69-9002-1487	WS 011	NA	VR2W-104854	E1
2010-04-03 15:47:36	A69-9002-1487	WS 011	NA	VR2W-104854	E1
2010-04-03 15:49:57	A69-9002-1487	WS 011	NA	VR2W-104854	E1
2010-04-03 15:58:13	A69-9002-1487	WS 011	NA	VR2W-104854	E1
2010-04-03 16:06:52	A69-9002-1487	WS 011	NA	VR2W-104854	E1
2010-04-03 16:21:00	A69-9002-1487	WS 011	NA	VR2W-104854	E1
2010-04-03 16:23:24	A69-9002-1487	WS 011	NA	VR2W-104854	E1
2010-04-03 16:25:08	A69-9002-1487	WS 011	NA	VR2W-104854	E1
2010-04-03 18:33:59	A69-9002-1487	WS 011	NA	VR2W-104854	E1
2010-04-03 18:35:21	A69-9002-1487	WS 011	NA	VR2W-104854	E1
2010-04-03 18:39:09	A69-9002-1487	WS 011	NA	VR2W-104854	E1
2010-04-03 18:41:50	A69-9002-1487	WS 011	NA	VR2W-104854	E1
2010-04-03 18:58:19	A69-9002-1487	WS 011	NA	VR2W-104854	E1
2010-04-03 19:01:00	A69-9002-1487	WS 011	NA	VR2W-104854	E1
2010-04-03 19:03:16	A69-9002-1487	WS 011	NA	VR2W-104854	E1
2010-04-03 19:29:46	A69-9002-1487	WS 011	NA	VR2W-104854	E1
2010-04-04 02:04:28	A69-9002-1487	WS 011	NA	VR2W-104853	Sh1
2010-04-04 02:07:49	A69-9002-1487	WS 011	NA	VR2W-104845	Sh2
2010-04-04 02:10:19	A69-9002-1487	WS 011	NA	VR2W-104845	Sh2
2010-04-04 02:12:15	A69-9002-1487	WS 011	NA	VR2W-104845	Sh2
2010-04-04 02:15:01	A69-9002-1487	WS 011	NA	VR2W-104845	Sh2
2010-04-04 04:23:13	A69-9002-1487	WS 011	NA	VR2W-104854	E1
2010-04-04 04:25:26	A69-9002-1487	WS 011	NA	VR2W-104854	E1
2010-04-04 04:26:45	A69-9002-1487	WS 011	NA	VR2W-104854	E1
2010-04-04 04:28:19	A69-9002-1487	WS 011	NA	VR2W-104854	E1
2010-04-04 04:30:22	A69-9002-1487	WS 011	NA	VR2W-104854	E1
2010-04-04 04:52:10	A69-9002-1487	WS 011	NA	VR2W-104853	Sh1
2010-04-04 04:58:01	A69-9002-1487	WS 011	NA	VR2W-104853	Sh1
2010-04-04 05:00:41	A69-9002-1487	WS 011	NA	VR2W-104853	Sh1
2010-04-04 05:02:55	A69-9002-1487	WS 011	NA	VR2W-104853	Sh1
2010-04-04 05:08:12	A69-9002-1487	WS 011	NA	VR2W-104853	Sh1
2010-04-04 05:19:28	A69-9002-1487	WS 011	NA	VR2W-104853	Sh1
2010-04-04 05:24:44	A69-9002-1487	WS 011	NA	VR2W-104845	Sh2
2010-04-04 05:32:33	A69-9002-1487	WS 011	NA	VR2W-104853	Sh1
2010-04-04 05:35:50	A69-9002-1487	WS 011	NA	VR2W-104853	Sh1
2010-04-04 05:40:25	A69-9002-1487	WS 011	NA	VR2W-104853	Sh1
2010-04-04 05:46:18	A69-9002-1487	WS 011	NA	VR2W-104853	Sh1
2010-04-04 05:51:23	A69-9002-1487	WS 011	NA	VR2W-104853	Sh1
2010-04-05 04:00:21	A69-9002-1488	WS 001	NA	VR2W-104854	E1
2010-04-05 04:45:06	A69-9002-1488	WS 001	NA	VR2W-104854	E1
2010-04-05 07:25:23	A69-9002-1488	WS 001	NA	VR2W-104854	E1
2010-04-05 07:26:50	A69-9002-1488	WS 001	NA	VR2W-104854	E1
2010-04-05 07:28:39	A69-9002-1488	WS 001	NA	VR2W-104854	E1
2010-04-05 07:31:11	A69-9002-1488	WS 001	NA	VR2W-104854	E1
2010-04-05 07:33:10	A69-9002-1488	WS 001	NA	VR2W-104854	E1
2010-04-05 07:36:04	A69-9002-1488	WS 001	NA	VR2W-104854	E1
2010-04-05 14:58:50	A69-9002-1488	WS 001	NA	VR2W-104853	Sh1
2010-04-05 15:03:03	A69-9002-1488	WS 001	NA	VR2W-104853	Sh1
2010-04-05 15:04:57	A69-9002-1488	WS 001	NA	VR2W-104853	Sh1
2010-04-05 15:09:57	A69-9002-1488	WS 001	NA	VR2W-104853	Sh1
2010-04-05 15:11:31	A69-9002-1488	WS 001	NA	VR2W-104853	Sh1
2010-04-05 15:13:34	A69-9002-1488	WS 001	NA	VR2W-104853	Sh1
2010-04-05 15:32:01	A69-9002-1488	WS 001	NA	VR2W-104853	Sh1
2010-04-05 15:34:50	A69-9002-1488	WS 001	NA	VR2W-104853	Sh1
2010-04-05 15:37:24	A69-9002-1488	WS 001	NA	VR2W-104853	Sh1
2010-04-05 15:53:37	A69-9002-1488	WS 001	NA	VR2W-104854	E1
2010-04-05 15:55:20	A69-9002-1488	WS 001	NA	VR2W-104854	E1
2010-04-05 15:57:38	A69-9002-1488	WS 001	NA	VR2W-104854	E1
2010-04-05 15:59:12	A69-9002-1488	WS 001	NA	VR2W-104854	E1
2010-04-05 16:04:14	A69-9002-1488	WS 001	NA	VR2W-104854	E1
2010-04-05 16:07:11	A69-9002-1488	WS 001	NA	VR2W-104854	E1
2010-04-05 16:14:24	A69-9002-1488	WS 001	NA	VR2W-104854	E1
2010-04-05 20:37:19	A69-9002-1487	WS 011	NA	VR2W-104854	E1
2010-04-05 20:40:00	A69-9002-1487	WS 011	NA	VR2W-104854	E1
2010-04-05 20:42:17	A69-9002-1487	WS 011	NA	VR2W-104854	E1
2010-04-05 20:50:25	A69-9002-1487	WS 011	NA	VR2W-104854	E1
2010-04-05 20:57:11	A69-9002-1487	WS 011	NA	VR2W-104854	E1
2010-04-05 20:58:50	A69-9002-1487	WS 011	NA	VR2W-104854	E1
2010-04-05 21:02:23	A69-9002-1487	WS 011	NA	VR2W-104854	E1
2010-04-05 21:03:59	A69-9002-1487	WS 011	NA	VR2W-104854	E1
2010-04-05 21:06:07	A69-9002-1487	WS 011	NA	VR2W-104854	E1
2010-04-05 21:07:18	A69-9002-1487	WS 011	NA	VR2W-104854	E1
2010-04-05 21:08:34	A69-9002-1487	WS 011	NA	VR2W-104854	E1
2010-04-05 21:10:02	A69-9002-1487	WS 011	NA	VR2W-104854	E1
2010-04-05 21:11:50	A69-9002-1487	WS 011	NA	VR2W-104854	E1
2010-04-05 21:24:01	A69-9002-1487	WS 011	NA	VR2W-104854	E1
2010-04-05 21:39:25	A69-9002-1487	WS 011	NA	VR2W-104854	E1
2010-04-05 21:42:30	A69-9002-1487	WS 011	NA	VR2W-104854	E1
2010-04-05 21:48:38	A69-9002-1487	WS 011	NA	VR2W-104854	E1
2010-04-05 21:54:39	A69-9002-1487	WS 011	NA	VR2W-104854	E1
2010-04-05 21:57:32	A69-9002-1487	WS 011	NA	VR2W-104854	E1
2010-04-05 22:00:13	A69-9002-1487	WS 011	NA	VR2W-104854	E1
2010-04-05 22:02:30	A69-9002-1487	WS 011	NA	VR2W-104854	E1
2010-04-05 22:03:57	A69-9002-1487	WS 011	NA	VR2W-104854	E1
2010-04-05 22:05:48	A69-9002-1487	WS 011	NA	VR2W-104854	E1
2010-04-05 22:08:24	A69-9002-1487	WS 011	NA	VR2W-104854	E1
2010-04-05 22:13:03	A69-9002-1487	WS 011	NA	VR2W-104854	E1
2010-04-05 22:14:37	A69-9002-1487	WS 011	NA	VR2W-104854	E1
2010-04-05 22:16:40	A69-9002-1487	WS 011	NA	VR2W-104854	E1
2010-04-05 22:22:29	A69-9002-1487	WS 011	NA	VR2W-104853	Sh1
2010-04-05 22:25:17	A69-9002-1487	WS 011	NA	VR2W-104853	Sh1
2010-04-05 22:29:54	A69-9002-1487	WS 011	NA	VR2W-104853	Sh1
2010-04-05 22:32:54	A69-9002-1487	WS 011	NA	VR2W-104853	Sh1
2010-04-05 22:38:34	A69-9002-1487	WS 011	NA	VR2W-104853	Sh1
2010-04-05 22:45:14	A69-9002-1487	WS 011	NA	VR2W-104853	Sh1
2010-04-05 22:49:45	A69-9002-1487	WS 011	NA	VR2W-104853	Sh1
2010-04-05 22:51:56	A69-9002-1487	WS 011	NA	VR2W-104853	Sh1
2010-04-05 22:53:13	A69-9002-1487	WS 011	NA	VR2W-104853	Sh1
2010-04-05 22:56:33	A69-9002-1487	WS 011	NA	VR2W-104853	Sh1
2010-04-05 22:59:11	A69-9002-1487	WS 011	NA	VR2W-104853	Sh1
2010-04-05 23:01:23	A69-9002-1487	WS 011	NA	VR2W-104853	Sh1
2010-04-05 23:02:42	A69-9002-1487	WS 011	NA	VR2W-104853	Sh1
2010-04-05 23:04:15	A69-9002-1487	WS 011	NA	VR2W-104853	Sh1
2010-04-05 23:06:36	A69-9002-1487	WS 011	NA	VR2W-104845	Sh2
2010-04-05 23:06:15	A69-9002-1487	WS 011	NA	VR2W-104853	Sh1
2010-04-05 23:09:11	A69-9002-1487	WS 011	NA	VR2W-104853	Sh1
2010-04-05 23:11:57	A69-9002-1487	WS 011	NA	VR2W-104853	Sh1
2010-04-05 23:14:22	A69-9002-1487	WS 011	NA	VR2W-104853	Sh1
2010-04-05 23:16:09	A69-9002-1487	WS 011	NA	VR2W-104853	Sh1
2010-04-05 23:18:39	A69-9002-1487	WS 011	NA	VR2W-104853	Sh1
2010-04-05 23:20:35	A69-9002-1487	WS 011	NA	VR2W-104853	Sh1
2010-04-05 23:23:21	A69-9002-1487	WS 011	NA	VR2W-104853	Sh1
2010-04-05 23:25:48	A69-9002-1487	WS 011	NA	VR2W-104853	Sh1
2010-04-05 23:30:07	A69-9002-1487	WS 011	NA	VR2W-104853	Sh1
2010-04-05 23:32:04	A69-9002-1487	WS 011	NA	VR2W-104853	Sh1
2010-04-05 23:34:52	A69-9002-1487	WS 011	NA	VR2W-104853	Sh1
2010-04-05 23:39:28	A69-9002-1487	WS 011	NA	VR2W-104853	Sh1
2010-04-05 23:42:29	A69-9002-1487	WS 011	NA	VR2W-104853	Sh1
2010-04-05 23:45:25	A69-9002-1487	WS 011	NA	VR2W-104853	Sh1
2010-04-05 23:55:34	A69-9002-1487	WS 011	NA	VR2W-104854	E1
2010-04-06 00:03:48	A69-9002-1487	WS 011	NA	VR2W-104854	E1
2010-04-06 00:16:29	A69-9002-1487	WS 011	NA	VR2W-104853	Sh1
2010-04-06 00:22:33	A69-9002-1487	WS 011	NA	VR2W-104854	E1
2010-04-06 00:22:23	A69-9002-1487	WS 011	NA	VR2W-104853	Sh1
2010-04-06 00:26:57	A69-9002-1487	WS 011	NA	VR2W-104853	Sh1
2010-04-06 00:29:30	A69-9002-1487	WS 011	NA	VR2W-104853	Sh1
2010-04-06 00:34:32	A69-9002-1487	WS 011	NA	VR2W-104853	Sh1
2010-04-06 00:45:24	A69-9002-1487	WS 011	NA	VR2W-104853	Sh1
2010-04-06 00:54:25	A69-9002-1487	WS 011	NA	VR2W-104854	E1
2010-04-06 00:59:50	A69-9002-1487	WS 011	NA	VR2W-104854	E1
2010-04-06 01:01:55	A69-9002-1487	WS 011	NA	VR2W-104854	E1
2010-04-06 01:14:11	A69-9002-1487	WS 011	NA	VR2W-104854	E1
2010-04-06 01:25:15	A69-9002-1487	WS 011	NA	VR2W-104854	E1
2010-04-06 01:29:20	A69-9002-1487	WS 011	NA	VR2W-104854	E1
2010-04-06 01:36:04	A69-9002-1487	WS 011	NA	VR2W-104854	E1
2010-04-06 01:38:06	A69-9002-1487	WS 011	NA	VR2W-104854	E1
2010-04-06 01:41:05	A69-9002-1487	WS 011	NA	VR2W-104854	E1
2010-04-06 19:14:26	A69-9002-1487	WS 011	NA	VR2W-104853	Sh1
2010-04-06 19:23:42	A69-9002-1487	WS 011	NA	VR2W-104853	Sh1
2010-04-06 19:26:28	A69-9002-1487	WS 011	NA	VR2W-104853	Sh1
2010-04-06 19:28:53	A69-9002-1487	WS 011	NA	VR2W-104853	Sh1
2010-04-06 19:33:27	A69-9002-1487	WS 011	NA	VR2W-104854	E1
2010-04-06 19:44:12	A69-9002-1487	WS 011	NA	VR2W-104854	E1
2010-04-06 19:48:24	A69-9002-1487	WS 011	NA	VR2W-104854	E1
2010-04-06 19:50:31	A69-9002-1487	WS 011	NA	VR2W-104854	E1
2010-04-06 19:54:17	A69-9002-1487	WS 011	NA	VR2W-104854	E1
2010-04-06 19:55:58	A69-9002-1487	WS 011	NA	VR2W-104854	E1
2010-04-06 19:59:40	A69-9002-1487	WS 011	NA	VR2W-104854	E1
2010-04-06 20:03:59	A69-9002-1487	WS 011	NA	VR2W-104854	E1
2010-04-06 20:11:14	A69-9002-1487	WS 011	NA	VR2W-104854	E1
2010-04-06 20:13:10	A69-9002-1487	WS 011	NA	VR2W-104854	E1
2010-04-06 20:15:56	A69-9002-1487	WS 011	NA	VR2W-104854	E1
2010-04-06 20:18:25	A69-9002-1487	WS 011	NA	VR2W-104854	E1
2010-04-06 20:20:16	A69-9002-1487	WS 011	NA	VR2W-104854	E1
2010-04-06 20:22:54	A69-9002-1487	WS 011	NA	VR2W-104854	E1
2010-04-06 20:25:03	A69-9002-1487	WS 011	NA	VR2W-104854	E1
2010-04-06 20:26:15	A69-9002-1487	WS 011	NA	VR2W-104854	E1
2010-04-06 20:27:19	A69-9002-1487	WS 011	NA	VR2W-104853	Sh1
2010-04-06 20:37:04	A69-9002-1487	WS 011	NA	VR2W-104854	E1
2010-04-06 20:41:26	A69-9002-1487	WS 011	NA	VR2W-104853	Sh1
2010-04-06 20:44:28	A69-9002-1487	WS 011	NA	VR2W-104853	Sh1
2010-04-06 20:47:27	A69-9002-1487	WS 011	NA	VR2W-104853	Sh1
2010-04-06 20:58:21	A69-9002-1487	WS 011	NA	VR2W-104853	Sh1
2010-04-06 21:00:43	A69-9002-1487	WS 011	NA	VR2W-104853	Sh1
2010-04-06 21:19:00	A69-9002-1487	WS 011	NA	VR2W-104854	E1
2010-04-06 21:24:24	A69-9002-1487	WS 011	NA	VR2W-104854	E1
2010-04-07 00:55:16	A69-9002-1487	WS 011	NA	VR2W-104854	E1
2010-04-07 01:20:48	A69-9002-1487	WS 011	NA	VR2W-104854	E1
2010-04-07 01:26:38	A69-9002-1487	WS 011	NA	VR2W-104854	E1
2010-04-07 01:27:49	A69-9002-1487	WS 011	NA	VR2W-104854	E1
2010-04-07 01:29:04	A69-9002-1487	WS 011	NA	VR2W-104854	E1
2010-04-07 01:32:19	A69-9002-1487	WS 011	NA	VR2W-104854	E1
2010-04-07 01:34:50	A69-9002-1487	WS 011	NA	VR2W-104854	E1
2010-04-07 01:36:47	A69-9002-1487	WS 011	NA	VR2W-104854	E1
2010-04-07 01:39:35	A69-9002-1487	WS 011	NA	VR2W-104854	E1
2010-04-07 01:42:06	A69-9002-1487	WS 011	NA	VR2W-104854	E1
2010-04-07 01:44:02	A69-9002-1487	WS 011	NA	VR2W-104854	E1
2010-04-07 19:10:36	A69-9002-1487	WS 011	NA	VR2W-104859	I1
2010-04-07 19:18:17	A69-9002-1487	WS 011	NA	VR2W-104859	I1
2010-04-07 20:20:07	A69-9002-1500	WS 002	NA	VR2W-104859	I1
2010-04-07 20:30:57	A69-9002-1500	WS 002	NA	VR2W-104859	I1
2010-04-07 20:33:04	A69-9002-1500	WS 002	NA	VR2W-104859	I1
2010-04-07 20:34:11	A69-9002-1500	WS 002	NA	VR2W-104859	I1
2010-04-07 20:35:21	A69-9002-1500	WS 002	NA	VR2W-104859	I1
2010-04-07 20:36:34	A69-9002-1500	WS 002	NA	VR2W-104859	I1
2010-04-07 20:37:55	A69-9002-1500	WS 002	NA	VR2W-104859	I1
2010-04-07 20:39:32	A69-9002-1500	WS 002	NA	VR2W-104859	I1
2010-04-07 20:41:41	A69-9002-1500	WS 002	NA	VR2W-104859	I1
2010-04-07 20:42:55	A69-9002-1500	WS 002	NA	VR2W-104859	I1
2010-04-07 20:44:18	A69-9002-1500	WS 002	NA	VR2W-104859	I1
2010-04-07 20:45:57	A69-9002-1500	WS 002	NA	VR2W-104859	I1
2010-04-07 21:00:58	A69-9002-1487	WS 011	NA	VR2W-104845	Sh2
2010-04-07 21:03:26	A69-9002-1487	WS 011	NA	VR2W-104845	Sh2
2010-04-07 21:05:16	A69-9002-1487	WS 011	NA	VR2W-104845	Sh2
2010-04-07 21:09:49	A69-9002-1487	WS 011	NA	VR2W-104853	Sh1
2010-04-07 21:12:51	A69-9002-1487	WS 011	NA	VR2W-104853	Sh1
2010-04-07 21:15:49	A69-9002-1487	WS 011	NA	VR2W-104853	Sh1
2010-04-07 21:21:18	A69-9002-1487	WS 011	NA	VR2W-104853	Sh1
2010-04-07 21:23:29	A69-9002-1487	WS 011	NA	VR2W-104853	Sh1
2010-04-07 21:27:58	A69-9002-1487	WS 011	NA	VR2W-104853	Sh1
2010-04-07 21:30:28	A69-9002-1487	WS 011	NA	VR2W-104853	Sh1
2010-04-07 21:32:22	A69-9002-1487	WS 011	NA	VR2W-104853	Sh1
2010-04-07 21:37:23	A69-9002-1487	WS 011	NA	VR2W-104853	Sh1
2010-04-07 21:38:58	A69-9002-1487	WS 011	NA	VR2W-104853	Sh1
2010-04-07 21:41:03	A69-9002-1487	WS 011	NA	VR2W-104853	Sh1
2010-04-07 21:44:06	A69-9002-1487	WS 011	NA	VR2W-104853	Sh1
2010-04-07 22:06:54	A69-9002-1487	WS 011	NA	VR2W-104853	Sh1
2010-04-07 22:22:36	A69-9002-1487	WS 011	NA	VR2W-104853	Sh1
2010-04-07 22:25:12	A69-9002-1487	WS 011	NA	VR2W-104853	Sh1
2010-04-07 22:30:34	A69-9002-1487	WS 011	NA	VR2W-104853	Sh1
2010-04-07 22:32:20	A69-9002-1487	WS 011	NA	VR2W-104853	Sh1
2010-04-07 22:39:02	A69-9002-1487	WS 011	NA	VR2W-104853	Sh1
2010-04-07 22:43:34	A69-9002-1487	WS 011	NA	VR2W-104853	Sh1
2010-04-07 22:45:49	A69-9002-1487	WS 011	NA	VR2W-104853	Sh1
2010-04-07 22:48:56	A69-9002-1487	WS 011	NA	VR2W-104853	Sh1
2010-04-07 22:51:17	A69-9002-1487	WS 011	NA	VR2W-104853	Sh1
2010-04-07 22:52:55	A69-9002-1487	WS 011	NA	VR2W-104853	Sh1
2010-04-07 22:55:05	A69-9002-1487	WS 011	NA	VR2W-104853	Sh1
2010-04-07 22:56:21	A69-9002-1487	WS 011	NA	VR2W-104853	Sh1
2010-04-07 22:57:46	A69-9002-1487	WS 011	NA	VR2W-104853	Sh1
2010-04-07 23:14:31	A69-9002-1487	WS 011	NA	VR2W-104854	E1
2010-04-07 23:17:01	A69-9002-1487	WS 011	NA	VR2W-104854	E1
2010-04-07 23:18:54	A69-9002-1487	WS 011	NA	VR2W-104854	E1
2010-04-07 23:21:38	A69-9002-1487	WS 011	NA	VR2W-104854	E1
2010-04-07 23:30:35	A69-9002-1487	WS 011	NA	VR2W-104854	E1
2010-04-07 23:34:45	A69-9002-1487	WS 011	NA	VR2W-104853	Sh1
2010-04-08 00:21:28	A69-9002-1487	WS 011	NA	VR2W-104845	Sh2
2010-04-08 00:24:57	A69-9002-1487	WS 011	NA	VR2W-104845	Sh2
2010-04-08 00:26:27	A69-9002-1487	WS 011	NA	VR2W-104845	Sh2
2010-04-08 02:31:57	A69-9002-1487	WS 011	NA	VR2W-104845	Sh2
2010-04-08 06:48:34	A69-9002-1500	WS 002	NA	VR2W-104845	Sh2
2010-04-08 06:55:11	A69-9002-1500	WS 002	NA	VR2W-104853	Sh1
2010-04-08 06:58:09	A69-9002-1500	WS 002	NA	VR2W-104853	Sh1
2010-04-08 07:00:58	A69-9002-1500	WS 002	NA	VR2W-104853	Sh1
2010-04-08 07:03:31	A69-9002-1500	WS 002	NA	VR2W-104853	Sh1
2010-04-08 13:02:56	A69-9002-1487	WS 011	NA	VR2W-104854	E1
2010-04-08 13:05:14	A69-9002-1487	WS 011	NA	VR2W-104854	E1
2010-04-08 13:06:43	A69-9002-1487	WS 011	NA	VR2W-104854	E1
2010-04-08 13:08:38	A69-9002-1487	WS 011	NA	VR2W-104854	E1
2010-04-08 13:11:20	A69-9002-1487	WS 011	NA	VR2W-104854	E1
2010-04-08 13:13:38	A69-9002-1487	WS 011	NA	VR2W-104854	E1
2010-04-08 13:15:10	A69-9002-1487	WS 011	NA	VR2W-104854	E1
2010-04-08 13:17:09	A69-9002-1487	WS 011	NA	VR2W-104854	E1
2010-04-08 18:23:15	A69-9002-1487	WS 011	NA	VR2W-104854	E1
2010-04-08 18:31:57	A69-9002-1487	WS 011	NA	VR2W-104854	E1
2010-04-08 18:37:20	A69-9002-1487	WS 011	NA	VR2W-104854	E1
2010-04-08 18:39:22	A69-9002-1487	WS 011	NA	VR2W-104854	E1
2010-04-08 18:42:21	A69-9002-1487	WS 011	NA	VR2W-104854	E1
2010-04-08 18:45:13	A69-9002-1487	WS 011	NA	VR2W-104854	E1
2010-04-08 18:47:54	A69-9002-1487	WS 011	NA	VR2W-104854	E1
2010-04-08 19:11:55	A69-9002-1487	WS 011	NA	VR2W-104853	Sh1
2010-04-08 19:13:40	A69-9002-1487	WS 011	NA	VR2W-104853	Sh1
2010-04-08 19:16:05	A69-9002-1487	WS 011	NA	VR2W-104853	Sh1
2010-04-08 19:17:50	A69-9002-1487	WS 011	NA	VR2W-104853	Sh1
2010-04-08 19:20:15	A69-9002-1487	WS 011	NA	VR2W-104853	Sh1
2010-04-08 19:24:24	A69-9002-1487	WS 011	NA	VR2W-104853	Sh1
2010-04-08 19:34:02	A69-9002-1487	WS 011	NA	VR2W-104845	Sh2
2010-04-08 20:20:04	A69-9002-1487	WS 011	NA	VR2W-104845	Sh2
2010-04-08 20:22:09	A69-9002-1487	WS 011	NA	VR2W-104845	Sh2
2010-04-08 20:25:13	A69-9002-1487	WS 011	NA	VR2W-104845	Sh2
2010-04-08 20:31:13	A69-9002-1487	WS 011	NA	VR2W-104845	Sh2
2010-04-08 20:34:05	A69-9002-1487	WS 011	NA	VR2W-104845	Sh2
2010-04-09 01:56:39	A69-9002-1487	WS 011	NA	VR2W-104845	Sh2
2010-04-09 02:01:30	A69-9002-1487	WS 011	NA	VR2W-104853	Sh1
2010-04-09 02:02:49	A69-9002-1487	WS 011	NA	VR2W-104853	Sh1
2010-04-09 02:04:22	A69-9002-1487	WS 011	NA	VR2W-104853	Sh1
2010-04-09 02:06:24	A69-9002-1487	WS 011	NA	VR2W-104853	Sh1
2010-04-09 02:09:23	A69-9002-1487	WS 011	NA	VR2W-104853	Sh1
2010-04-09 02:12:15	A69-9002-1487	WS 011	NA	VR2W-104853	Sh1
2010-04-09 02:18:56	A69-9002-1487	WS 011	NA	VR2W-104854	E1
2010-04-09 02:20:33	A69-9002-1487	WS 011	NA	VR2W-104854	E1
2010-04-09 02:22:44	A69-9002-1487	WS 011	NA	VR2W-104854	E1
2010-04-09 02:23:59	A69-9002-1487	WS 011	NA	VR2W-104854	E1
2010-04-09 02:25:26	A69-9002-1487	WS 011	NA	VR2W-104854	E1
2010-04-09 02:27:12	A69-9002-1487	WS 011	NA	VR2W-104854	E1
2010-04-09 02:29:41	A69-9002-1487	WS 011	NA	VR2W-104854	E1
2010-04-09 02:31:32	A69-9002-1487	WS 011	NA	VR2W-104854	E1
2010-04-09 02:37:32	A69-9002-1487	WS 011	NA	VR2W-104854	E1
2010-04-09 13:43:35	A69-9002-1500	WS 002	NA	VR2W-104845	Sh2
2010-04-09 13:46:19	A69-9002-1500	WS 002	NA	VR2W-104845	Sh2
2010-04-09 13:48:42	A69-9002-1500	WS 002	NA	VR2W-104845	Sh2
2010-04-09 13:50:22	A69-9002-1500	WS 002	NA	VR2W-104845	Sh2
2010-04-09 13:52:37	A69-9002-1500	WS 002	NA	VR2W-104845	Sh2
2010-04-09 13:54:02	A69-9002-1500	WS 002	NA	VR2W-104845	Sh2
2010-04-09 13:55:46	A69-9002-1500	WS 002	NA	VR2W-104845	Sh2
2010-04-09 18:04:33	A69-9002-1500	WS 002	NA	VR2W-104853	Sh1
2010-04-09 18:06:24	A69-9002-1500	WS 002	NA	VR2W-104853	Sh1
2010-04-09 18:08:58	A69-9002-1500	WS 002	NA	VR2W-104853	Sh1
2010-04-09 18:11:05	A69-9002-1500	WS 002	NA	VR2W-104853	Sh1
2010-04-09 18:12:13	A69-9002-1500	WS 002	NA	VR2W-104853	Sh1
2010-04-09 18:13:23	A69-9002-1500	WS 002	NA	VR2W-104853	Sh1
2010-04-09 18:14:38	A69-9002-1500	WS 002	NA	VR2W-104853	Sh1
2010-04-09 18:16:03	A69-9002-1500	WS 002	NA	VR2W-104853	Sh1
2010-04-09 18:17:47	A69-9002-1500	WS 002	NA	VR2W-104853	Sh1
2010-04-09 18:20:10	A69-9002-1500	WS 002	NA	VR2W-104853	Sh1
2010-04-09 18:21:51	A69-9002-1500	WS 002	NA	VR2W-104853	Sh1
2010-04-09 18:24:10	A69-9002-1500	WS 002	NA	VR2W-104853	Sh1
2010-04-09 18:25:40	A69-9002-1500	WS 002	NA	VR2W-104853	Sh1
2010-04-09 18:27:36	A69-9002-1500	WS 002	NA	VR2W-104853	Sh1
2010-04-09 18:30:23	A69-9002-1500	WS 002	NA	VR2W-104853	Sh1
2010-04-09 18:32:52	A69-9002-1500	WS 002	NA	VR2W-104853	Sh1
2010-04-09 18:34:44	A69-9002-1500	WS 002	NA	VR2W-104853	Sh1
2010-04-09 18:37:23	A69-9002-1500	WS 002	NA	VR2W-104853	Sh1
2010-04-09 18:39:36	A69-9002-1500	WS 002	NA	VR2W-104853	Sh1
2010-04-09 20:30:25	A69-9002-1487	WS 011	NA	VR2W-104845	Sh2
2010-04-09 20:37:16	A69-9002-1487	WS 011	NA	VR2W-104853	Sh1
2010-04-09 20:39:37	A69-9002-1487	WS 011	NA	VR2W-104853	Sh1
2010-04-09 20:44:34	A69-9002-1487	WS 011	NA	VR2W-104853	Sh1
2010-04-09 20:45:53	A69-9002-1487	WS 011	NA	VR2W-104853	Sh1
2010-04-09 20:47:25	A69-9002-1487	WS 011	NA	VR2W-104853	Sh1
2010-04-09 20:49:25	A69-9002-1487	WS 011	NA	VR2W-104853	Sh1
2010-04-09 20:55:33	A69-9002-1487	WS 011	NA	VR2W-104854	E1
2010-04-09 20:55:04	A69-9002-1487	WS 011	NA	VR2W-104853	Sh1
2010-04-09 20:59:10	A69-9002-1487	WS 011	NA	VR2W-104853	Sh1
2010-04-09 21:01:58	A69-9002-1487	WS 011	NA	VR2W-104854	E1
2010-04-09 21:03:32	A69-9002-1487	WS 011	NA	VR2W-104854	E1
2010-04-09 21:05:35	A69-9002-1487	WS 011	NA	VR2W-104854	E1
2010-04-09 21:08:34	A69-9002-1487	WS 011	NA	VR2W-104854	E1
2010-04-09 21:11:28	A69-9002-1487	WS 011	NA	VR2W-104854	E1
2010-04-09 21:14:11	A69-9002-1487	WS 011	NA	VR2W-104854	E1
2010-04-13 01:42:47	A69-9002-1487	WS 011	NA	VR2W-104854	E1
2010-04-13 01:45:29	A69-9002-1487	WS 011	NA	VR2W-104854	E1
2010-04-13 01:47:48	A69-9002-1487	WS 011	NA	VR2W-104854	E1
2010-04-13 01:51:15	A69-9002-1487	WS 011	NA	VR2W-104854	E1
2010-04-13 01:54:03	A69-9002-1487	WS 011	NA	VR2W-104854	E1
2010-04-13 01:56:32	A69-9002-1487	WS 011	NA	VR2W-104854	E1
2010-04-13 01:58:27	A69-9002-1487	WS 011	NA	VR2W-104854	E1
2010-04-13 02:08:16	A69-9002-1487	WS 011	NA	VR2W-104854	E1
2010-04-13 02:09:23	A69-9002-1487	WS 011	NA	VR2W-104854	E1
2010-04-13 02:10:32	A69-9002-1487	WS 011	NA	VR2W-104854	E1
2010-04-13 02:13:03	A69-9002-1487	WS 011	NA	VR2W-104854	E1
2010-04-13 02:19:23	A69-9002-1487	WS 011	NA	VR2W-104854	E1
2010-04-13 02:22:00	A69-9002-1487	WS 011	NA	VR2W-104854	E1
2010-04-13 02:24:08	A69-9002-1487	WS 011	NA	VR2W-104854	E1
2010-04-13 02:25:19	A69-9002-1487	WS 011	NA	VR2W-104854	E1
2010-04-13 02:26:36	A69-9002-1487	WS 011	NA	VR2W-104854	E1
2010-04-13 02:28:06	A69-9002-1487	WS 011	NA	VR2W-104854	E1
2010-04-13 02:30:00	A69-9002-1487	WS 011	NA	VR2W-104854	E1
2010-04-13 02:32:42	A69-9002-1487	WS 011	NA	VR2W-104854	E1
2010-04-13 09:47:24	A69-9002-1487	WS 011	NA	VR2W-104853	Sh1
2010-04-13 09:51:24	A69-9002-1487	WS 011	NA	VR2W-104853	Sh1
2010-04-13 12:21:39	A69-9002-1487	WS 011	NA	VR2W-104853	Sh1
2010-04-13 12:23:34	A69-9002-1487	WS 011	NA	VR2W-104853	Sh1
2010-04-13 12:26:20	A69-9002-1487	WS 011	NA	VR2W-104853	Sh1
2010-04-13 12:28:46	A69-9002-1487	WS 011	NA	VR2W-104853	Sh1
2010-04-13 12:30:34	A69-9002-1487	WS 011	NA	VR2W-104853	Sh1
2010-04-13 12:52:38	A69-9002-1487	WS 011	NA	VR2W-104854	E1
2010-04-13 13:01:29	A69-9002-1487	WS 011	NA	VR2W-104853	Sh1
2010-04-13 13:02:39	A69-9002-1487	WS 011	NA	VR2W-104853	Sh1
2010-04-13 13:11:16	A69-9002-1487	WS 011	NA	VR2W-104854	E1
2010-04-13 13:13:14	A69-9002-1487	WS 011	NA	VR2W-104854	E1
2010-04-13 13:16:04	A69-9002-1487	WS 011	NA	VR2W-104854	E1
2010-04-13 13:18:40	A69-9002-1487	WS 011	NA	VR2W-104854	E1
2010-04-13 14:48:09	A69-9002-1487	WS 011	NA	VR2W-104853	Sh1
2010-04-13 14:51:03	A69-9002-1487	WS 011	NA	VR2W-104853	Sh1
2010-04-13 14:53:45	A69-9002-1487	WS 011	NA	VR2W-104853	Sh1
2010-04-13 14:56:06	A69-9002-1487	WS 011	NA	VR2W-104853	Sh1
2010-04-13 14:57:42	A69-9002-1487	WS 011	NA	VR2W-104853	Sh1
2010-04-13 14:59:50	A69-9002-1487	WS 011	NA	VR2W-104853	Sh1
2010-04-13 15:01:00	A69-9002-1487	WS 011	NA	VR2W-104853	Sh1
2010-04-13 15:05:25	A69-9002-1487	WS 011	NA	VR2W-104853	Sh1
2010-04-13 15:07:49	A69-9002-1487	WS 011	NA	VR2W-104853	Sh1
2010-04-13 15:11:52	A69-9002-1487	WS 011	NA	VR2W-104853	Sh1
2010-04-13 15:13:29	A69-9002-1487	WS 011	NA	VR2W-104853	Sh1
2010-04-13 15:15:38	A69-9002-1487	WS 011	NA	VR2W-104853	Sh1
2010-04-13 15:16:50	A69-9002-1487	WS 011	NA	VR2W-104853	Sh1
2010-04-13 15:18:09	A69-9002-1487	WS 011	NA	VR2W-104853	Sh1
2010-04-13 15:19:41	A69-9002-1487	WS 011	NA	VR2W-104853	Sh1
2010-04-13 15:21:40	A69-9002-1487	WS 011	NA	VR2W-104853	Sh1
2010-04-13 15:24:34	A69-9002-1487	WS 011	NA	VR2W-104853	Sh1
2010-04-13 15:27:16	A69-9002-1487	WS 011	NA	VR2W-104853	Sh1
2010-04-13 15:31:06	A69-9002-1487	WS 011	NA	VR2W-104853	Sh1
2010-04-13 15:33:04	A69-9002-1487	WS 011	NA	VR2W-104853	Sh1
2010-04-13 15:45:44	A69-9002-1487	WS 011	NA	VR2W-104853	Sh1
2010-04-13 17:02:44	A69-9002-1487	WS 011	NA	VR2W-104853	Sh1
2010-04-13 19:50:39	A69-9002-1487	WS 011	NA	VR2W-104854	E1
2010-04-13 19:53:15	A69-9002-1487	WS 011	NA	VR2W-104854	E1
2010-04-13 19:55:22	A69-9002-1487	WS 011	NA	VR2W-104854	E1
2010-04-13 22:34:34	A69-9002-1487	WS 011	NA	VR2W-104854	E1
2010-04-13 22:55:46	A69-9002-1487	WS 011	NA	VR2W-104854	E1
2010-04-13 22:59:32	A69-9002-1487	WS 011	NA	VR2W-104854	E1
2010-04-13 23:01:12	A69-9002-1487	WS 011	NA	VR2W-104854	E1
2010-04-13 23:08:28	A69-9002-1487	WS 011	NA	VR2W-104854	E1
2010-04-13 23:10:48	A69-9002-1487	WS 011	NA	VR2W-104854	E1
2010-04-13 23:12:04	A69-9002-1487	WS 011	NA	VR2W-104854	E1
2010-04-13 23:26:58	A69-9002-1487	WS 011	NA	VR2W-104853	Sh1
2010-04-13 23:29:04	A69-9002-1487	WS 011	NA	VR2W-104853	Sh1
2010-04-13 23:30:11	A69-9002-1487	WS 011	NA	VR2W-104853	Sh1
2010-04-13 23:31:20	A69-9002-1487	WS 011	NA	VR2W-104853	Sh1
2010-04-13 23:32:31	A69-9002-1487	WS 011	NA	VR2W-104853	Sh1
2010-04-13 23:33:50	A69-9002-1487	WS 011	NA	VR2W-104853	Sh1
2010-04-13 23:37:19	A69-9002-1487	WS 011	NA	VR2W-104853	Sh1
2010-04-13 23:40:09	A69-9002-1487	WS 011	NA	VR2W-104853	Sh1
2010-04-13 23:42:45	A69-9002-1487	WS 011	NA	VR2W-104845	Sh2
2010-04-13 23:42:46	A69-9002-1487	WS 011	NA	VR2W-104853	Sh1
2010-04-13 23:44:54	A69-9002-1487	WS 011	NA	VR2W-104853	Sh1
2010-04-13 23:50:30	A69-9002-1487	WS 011	NA	VR2W-104853	Sh1
2010-04-14 01:28:01	A69-9002-1487	WS 011	NA	VR2W-104853	Sh1
2010-04-14 01:33:07	A69-9002-1487	WS 011	NA	VR2W-104853	Sh1
2010-04-14 01:34:45	A69-9002-1487	WS 011	NA	VR2W-104853	Sh1
2010-04-14 01:38:12	A69-9002-1487	WS 011	NA	VR2W-104853	Sh1
2010-04-14 01:39:40	A69-9002-1487	WS 011	NA	VR2W-104853	Sh1
2010-04-14 01:41:32	A69-9002-1487	WS 011	NA	VR2W-104853	Sh1
2010-04-14 01:44:11	A69-9002-1487	WS 011	NA	VR2W-104853	Sh1
2010-04-14 01:46:22	A69-9002-1487	WS 011	NA	VR2W-104853	Sh1
2010-04-14 01:47:39	A69-9002-1487	WS 011	NA	VR2W-104853	Sh1
2010-04-14 01:49:07	A69-9002-1487	WS 011	NA	VR2W-104853	Sh1
2010-04-14 01:50:57	A69-9002-1487	WS 011	NA	VR2W-104853	Sh1
2010-04-14 01:56:55	A69-9002-1487	WS 011	NA	VR2W-104853	Sh1
2010-04-14 02:01:51	A69-9002-1487	WS 011	NA	VR2W-104853	Sh1
2010-04-14 02:14:55	A69-9002-1487	WS 011	NA	VR2W-104854	E1
2010-04-14 02:17:10	A69-9002-1487	WS 011	NA	VR2W-104854	E1
2010-04-14 02:28:52	A69-9002-1487	WS 011	NA	VR2W-104853	Sh1
2010-04-14 02:45:25	A69-9002-1487	WS 011	NA	VR2W-104853	Sh1
2010-04-14 02:47:46	A69-9002-1487	WS 011	NA	VR2W-104854	E1
2010-04-14 02:47:21	A69-9002-1487	WS 011	NA	VR2W-104853	Sh1
2010-04-14 02:50:07	A69-9002-1487	WS 011	NA	VR2W-104853	Sh1
2010-04-14 03:00:17	A69-9002-1487	WS 011	NA	VR2W-104853	Sh1
2010-04-14 03:03:13	A69-9002-1487	WS 011	NA	VR2W-104854	E1
2010-04-14 03:02:48	A69-9002-1487	WS 011	NA	VR2W-104853	Sh1
2010-04-14 03:04:45	A69-9002-1487	WS 011	NA	VR2W-104854	E1
2010-04-14 03:06:43	A69-9002-1487	WS 011	NA	VR2W-104854	E1
2010-04-14 03:09:34	A69-9002-1487	WS 011	NA	VR2W-104854	E1
2010-04-14 03:12:10	A69-9002-1487	WS 011	NA	VR2W-104854	E1
2010-04-14 03:14:16	A69-9002-1487	WS 011	NA	VR2W-104854	E1
2010-04-14 03:15:24	A69-9002-1487	WS 011	NA	VR2W-104854	E1
2010-04-14 03:16:34	A69-9002-1487	WS 011	NA	VR2W-104854	E1
2010-04-14 03:17:50	A69-9002-1487	WS 011	NA	VR2W-104854	E1
2010-04-14 03:19:16	A69-9002-1487	WS 011	NA	VR2W-104854	E1
2010-04-14 03:21:02	A69-9002-1487	WS 011	NA	VR2W-104854	E1
2010-04-14 03:25:15	A69-9002-1487	WS 011	NA	VR2W-104854	E1
2010-04-14 03:27:44	A69-9002-1487	WS 011	NA	VR2W-104854	E1
2010-04-14 03:29:38	A69-9002-1487	WS 011	NA	VR2W-104854	E1
2010-04-14 03:29:13	A69-9002-1487	WS 011	NA	VR2W-104853	Sh1
2010-04-14 03:34:40	A69-9002-1487	WS 011	NA	VR2W-104854	E1
2010-04-14 03:36:12	A69-9002-1487	WS 011	NA	VR2W-104854	E1
2010-04-14 03:38:13	A69-9002-1487	WS 011	NA	VR2W-104854	E1
2010-04-14 03:46:17	A69-9002-1487	WS 011	NA	VR2W-104854	E1
2010-04-14 03:48:00	A69-9002-1487	WS 011	NA	VR2W-104854	E1
2010-04-14 03:50:22	A69-9002-1487	WS 011	NA	VR2W-104854	E1
2010-04-14 03:52:01	A69-9002-1487	WS 011	NA	VR2W-104854	E1
2010-04-14 03:54:12	A69-9002-1487	WS 011	NA	VR2W-104854	E1
2010-04-14 03:55:28	A69-9002-1487	WS 011	NA	VR2W-104854	E1
2010-04-14 04:06:20	A69-9002-1487	WS 011	NA	VR2W-104854	E1
2010-04-14 04:15:43	A69-9002-1487	WS 011	NA	VR2W-104854	E1
2010-04-14 04:21:11	A69-9002-1487	WS 011	NA	VR2W-104854	E1
2010-04-14 04:23:19	A69-9002-1487	WS 011	NA	VR2W-104854	E1
2010-04-14 04:24:29	A69-9002-1487	WS 011	NA	VR2W-104854	E1
2010-04-14 04:25:45	A69-9002-1487	WS 011	NA	VR2W-104854	E1
2010-04-14 04:27:12	A69-9002-1487	WS 011	NA	VR2W-104854	E1
2010-04-14 04:31:34	A69-9002-1487	WS 011	NA	VR2W-104854	E1
2010-04-14 04:36:30	A69-9002-1487	WS 011	NA	VR2W-104854	E1
2010-04-14 04:41:46	A69-9002-1487	WS 011	NA	VR2W-104854	E1
2010-04-14 04:43:37	A69-9002-1487	WS 011	NA	VR2W-104854	E1
2010-04-14 04:55:22	A69-9002-1487	WS 011	NA	VR2W-104854	E1
2010-04-14 05:02:14	A69-9002-1487	WS 011	NA	VR2W-104854	E1
2010-04-14 05:03:47	A69-9002-1487	WS 011	NA	VR2W-104854	E1
2010-04-14 05:49:57	A69-9002-1487	WS 011	NA	VR2W-104854	E1
2010-04-14 05:52:36	A69-9002-1487	WS 011	NA	VR2W-104854	E1
2010-04-14 05:59:40	A69-9002-1487	WS 011	NA	VR2W-104854	E1
2010-04-14 06:02:34	A69-9002-1487	WS 011	NA	VR2W-104854	E1
2010-04-14 06:07:41	A69-9002-1487	WS 011	NA	VR2W-104854	E1
2010-04-14 06:30:56	A69-9002-1487	WS 011	NA	VR2W-104854	E1
2010-04-14 06:39:30	A69-9002-1487	WS 011	NA	VR2W-104854	E1
2010-04-14 06:41:48	A69-9002-1487	WS 011	NA	VR2W-104854	E1
2010-04-14 06:43:20	A69-9002-1487	WS 011	NA	VR2W-104854	E1
2010-04-14 06:58:16	A69-9002-1487	WS 011	NA	VR2W-104853	Sh1
2010-04-14 07:01:03	A69-9002-1487	WS 011	NA	VR2W-104853	Sh1
2010-04-14 07:03:33	A69-9002-1487	WS 011	NA	VR2W-104853	Sh1
2010-04-14 07:05:26	A69-9002-1487	WS 011	NA	VR2W-104853	Sh1
2010-04-14 07:17:06	A69-9002-1487	WS 011	NA	VR2W-104853	Sh1
2010-04-14 07:36:34	A69-9002-1487	WS 011	NA	VR2W-104853	Sh1
2010-04-14 07:39:13	A69-9002-1487	WS 011	NA	VR2W-104853	Sh1
2010-04-14 07:41:24	A69-9002-1487	WS 011	NA	VR2W-104853	Sh1
2010-04-14 07:42:43	A69-9002-1487	WS 011	NA	VR2W-104853	Sh1
2010-04-14 07:53:15	A69-9002-1487	WS 011	NA	VR2W-104853	Sh1
2010-04-14 07:58:00	A69-9002-1487	WS 011	NA	VR2W-104853	Sh1
2010-04-14 07:59:11	A69-9002-1487	WS 011	NA	VR2W-104853	Sh1
2010-04-14 08:03:54	A69-9002-1487	WS 011	NA	VR2W-104853	Sh1
2010-04-14 08:18:18	A69-9002-1487	WS 011	NA	VR2W-104853	Sh1
2010-04-14 08:30:37	A69-9002-1487	WS 011	NA	VR2W-104853	Sh1
2010-04-14 08:31:56	A69-9002-1487	WS 011	NA	VR2W-104853	Sh1
2010-04-14 08:33:29	A69-9002-1487	WS 011	NA	VR2W-104853	Sh1
2010-04-14 08:38:25	A69-9002-1487	WS 011	NA	VR2W-104853	Sh1
2010-04-14 08:41:11	A69-9002-1487	WS 011	NA	VR2W-104853	Sh1
2010-04-14 08:45:27	A69-9002-1487	WS 011	NA	VR2W-104853	Sh1
2010-04-14 08:52:55	A69-9002-1487	WS 011	NA	VR2W-104853	Sh1
2010-04-14 09:12:21	A69-9002-1487	WS 011	NA	VR2W-104853	Sh1
2010-04-14 09:18:59	A69-9002-1487	WS 011	NA	VR2W-104853	Sh1
2010-04-14 14:04:26	A69-9002-1487	WS 011	NA	VR2W-104854	E1
2010-04-14 14:05:32	A69-9002-1487	WS 011	NA	VR2W-104854	E1
2010-04-14 14:06:39	A69-9002-1487	WS 011	NA	VR2W-104854	E1
2010-04-14 14:07:48	A69-9002-1487	WS 011	NA	VR2W-104854	E1
2010-04-14 14:10:14	A69-9002-1487	WS 011	NA	VR2W-104854	E1
2010-04-14 14:23:13	A69-9002-1487	WS 011	NA	VR2W-104853	Sh1
2010-04-14 14:26:36	A69-9002-1487	WS 011	NA	VR2W-104853	Sh1
2010-04-14 14:27:59	A69-9002-1487	WS 011	NA	VR2W-104853	Sh1
2010-04-14 14:29:39	A69-9002-1487	WS 011	NA	VR2W-104853	Sh1
2010-04-14 14:31:54	A69-9002-1487	WS 011	NA	VR2W-104853	Sh1
2010-04-14 14:33:19	A69-9002-1487	WS 011	NA	VR2W-104853	Sh1
2010-04-14 14:35:02	A69-9002-1487	WS 011	NA	VR2W-104853	Sh1
2010-04-15 00:28:58	A69-9002-1496	WS 014	Male	VR2W-104853	Sh1
2010-04-15 00:31:27	A69-9002-1496	WS 014	Male	VR2W-104853	Sh1
2010-04-15 00:33:18	A69-9002-1496	WS 014	Male	VR2W-104853	Sh1
2010-04-15 00:35:57	A69-9002-1496	WS 014	Male	VR2W-104853	Sh1
2010-04-15 00:38:09	A69-9002-1496	WS 014	Male	VR2W-104853	Sh1
2010-04-15 00:39:28	A69-9002-1496	WS 014	Male	VR2W-104853	Sh1
2010-04-15 00:41:03	A69-9002-1496	WS 014	Male	VR2W-104853	Sh1
2010-04-15 00:43:04	A69-9002-1496	WS 014	Male	VR2W-104853	Sh1
2010-04-15 00:54:43	A69-9002-1496	WS 014	Male	VR2W-104854	E1
2010-04-15 00:59:25	A69-9002-1496	WS 014	Male	VR2W-104854	E1
2010-04-15 01:01:53	A69-9002-1496	WS 014	Male	VR2W-104854	E1
2010-04-15 01:06:20	A69-9002-1496	WS 014	Male	VR2W-104854	E1
2010-04-15 01:08:28	A69-9002-1496	WS 014	Male	VR2W-104854	E1
2010-04-15 01:09:38	A69-9002-1496	WS 014	Male	VR2W-104854	E1
2010-04-15 01:10:52	A69-9002-1496	WS 014	Male	VR2W-104854	E1
2010-04-15 01:29:32	A69-9002-1496	WS 014	Male	VR2W-104854	E1
2010-04-15 03:12:30	A69-9002-1496	WS 014	Male	VR2W-104854	E1
2010-04-15 03:17:27	A69-9002-1496	WS 014	Male	VR2W-104854	E1
2010-04-15 03:22:43	A69-9002-1496	WS 014	Male	VR2W-104854	E1
2010-04-15 03:29:38	A69-9002-1496	WS 014	Male	VR2W-104854	E1
2010-04-15 03:39:02	A69-9002-1496	WS 014	Male	VR2W-104854	E1
2010-04-15 03:41:39	A69-9002-1496	WS 014	Male	VR2W-104854	E1
2010-04-15 03:45:05	A69-9002-1496	WS 014	Male	VR2W-104854	E1
2010-04-15 03:46:29	A69-9002-1496	WS 014	Male	VR2W-104854	E1
2010-04-15 03:50:34	A69-9002-1496	WS 014	Male	VR2W-104854	E1
2010-04-15 03:54:24	A69-9002-1496	WS 014	Male	VR2W-104854	E1
2010-04-15 04:31:32	A69-9002-1496	WS 014	Male	VR2W-104853	Sh1
2010-04-15 04:35:50	A69-9002-1496	WS 014	Male	VR2W-104853	Sh1
2010-04-15 04:38:25	A69-9002-1496	WS 014	Male	VR2W-104853	Sh1
2010-04-15 04:49:42	A69-9002-1496	WS 014	Male	VR2W-104854	E1
2010-04-15 04:52:17	A69-9002-1496	WS 014	Male	VR2W-104854	E1
2010-04-15 05:01:26	A69-9002-1496	WS 014	Male	VR2W-104854	E1
2010-04-15 05:40:50	A69-9002-1496	WS 014	Male	VR2W-104854	E1
2010-04-15 05:42:59	A69-9002-1496	WS 014	Male	VR2W-104854	E1
2010-04-15 05:44:14	A69-9002-1496	WS 014	Male	VR2W-104854	E1
2010-04-15 05:47:18	A69-9002-1496	WS 014	Male	VR2W-104854	E1
2010-04-15 05:49:36	A69-9002-1496	WS 014	Male	VR2W-104854	E1
2010-04-15 05:51:07	A69-9002-1496	WS 014	Male	VR2W-104854	E1
2010-04-15 07:51:07	A69-9002-1496	WS 014	Male	VR2W-104853	Sh1
2010-04-15 07:53:43	A69-9002-1496	WS 014	Male	VR2W-104853	Sh1
2010-04-15 08:09:14	A69-9002-1496	WS 014	Male	VR2W-104853	Sh1
2010-04-15 08:11:07	A69-9002-1496	WS 014	Male	VR2W-104853	Sh1
2010-04-15 08:13:49	A69-9002-1496	WS 014	Male	VR2W-104853	Sh1
2010-04-15 08:16:07	A69-9002-1496	WS 014	Male	VR2W-104853	Sh1
2010-04-15 08:17:39	A69-9002-1496	WS 014	Male	VR2W-104853	Sh1
2010-04-15 08:19:38	A69-9002-1496	WS 014	Male	VR2W-104853	Sh1
2010-04-15 08:22:30	A69-9002-1496	WS 014	Male	VR2W-104853	Sh1
2010-04-15 08:30:21	A69-9002-1496	WS 014	Male	VR2W-104853	Sh1
2010-04-15 08:33:47	A69-9002-1496	WS 014	Male	VR2W-104853	Sh1
2010-04-15 08:43:46	A69-9002-1496	WS 014	Male	VR2W-104853	Sh1
2010-04-15 08:59:08	A69-9002-1496	WS 014	Male	VR2W-104845	Sh2
2010-04-15 09:08:35	A69-9002-1496	WS 014	Male	VR2W-104853	Sh1
2010-04-15 09:21:02	A69-9002-1496	WS 014	Male	VR2W-104853	Sh1
2010-04-15 09:38:55	A69-9002-1496	WS 014	Male	VR2W-104854	E1
2010-04-15 09:44:03	A69-9002-1496	WS 014	Male	VR2W-104854	E1
2010-04-15 11:32:07	A69-9002-1496	WS 014	Male	VR2W-104854	E1
2010-04-15 11:38:50	A69-9002-1496	WS 014	Male	VR2W-104854	E1
2010-04-15 11:54:13	A69-9002-1496	WS 014	Male	VR2W-104854	E1
2010-04-15 12:36:51	A69-9002-1496	WS 014	Male	VR2W-104853	Sh1
2010-04-15 13:10:22	A69-9002-1496	WS 014	Male	VR2W-104853	Sh1
2010-04-15 13:12:51	A69-9002-1496	WS 014	Male	VR2W-104853	Sh1
2010-04-15 19:20:00	A69-9002-1487	WS 011	NA	VR2W-104854	E1
2010-04-15 19:21:51	A69-9002-1487	WS 011	NA	VR2W-104854	E1
2010-04-15 22:16:00	A69-9002-1487	WS 011	NA	VR2W-104854	E1
2010-04-15 22:17:28	A69-9002-1487	WS 011	NA	VR2W-104854	E1
2010-04-15 22:21:55	A69-9002-1487	WS 011	NA	VR2W-104854	E1
2010-04-15 22:25:11	A69-9002-1487	WS 011	NA	VR2W-104854	E1
2010-04-15 22:26:23	A69-9002-1487	WS 011	NA	VR2W-104854	E1
2010-04-15 22:29:17	A69-9002-1487	WS 011	NA	VR2W-104854	E1
2010-04-15 22:34:21	A69-9002-1487	WS 011	NA	VR2W-104854	E1
2010-04-15 22:49:23	A69-9002-1487	WS 011	NA	VR2W-104853	Sh1
2010-04-15 22:51:15	A69-9002-1487	WS 011	NA	VR2W-104853	Sh1
2010-04-15 22:53:55	A69-9002-1487	WS 011	NA	VR2W-104853	Sh1
2010-04-15 23:15:15	A69-9002-1487	WS 011	NA	VR2W-104853	Sh1
2010-04-15 23:17:47	A69-9002-1487	WS 011	NA	VR2W-104853	Sh1
2010-04-15 23:19:47	A69-9002-1487	WS 011	NA	VR2W-104853	Sh1
2010-04-15 23:22:42	A69-9002-1487	WS 011	NA	VR2W-104853	Sh1
2010-04-15 23:25:26	A69-9002-1487	WS 011	NA	VR2W-104853	Sh1
2010-04-15 23:27:50	A69-9002-1487	WS 011	NA	VR2W-104853	Sh1
2010-04-15 23:29:31	A69-9002-1487	WS 011	NA	VR2W-104853	Sh1
2010-04-15 23:33:18	A69-9002-1487	WS 011	NA	VR2W-104853	Sh1
2010-04-15 23:37:57	A69-9002-1487	WS 011	NA	VR2W-104853	Sh1
2010-04-15 23:42:01	A69-9002-1487	WS 011	NA	VR2W-104853	Sh1
2010-04-15 23:46:10	A69-9002-1487	WS 011	NA	VR2W-104854	E1
2010-04-15 23:45:45	A69-9002-1487	WS 011	NA	VR2W-104853	Sh1
2010-04-15 23:48:01	A69-9002-1487	WS 011	NA	VR2W-104854	E1
2010-04-15 23:47:36	A69-9002-1487	WS 011	NA	VR2W-104853	Sh1
2010-04-15 23:50:38	A69-9002-1487	WS 011	NA	VR2W-104854	E1
2010-04-15 23:52:45	A69-9002-1487	WS 011	NA	VR2W-104854	E1
2010-04-15 23:52:20	A69-9002-1487	WS 011	NA	VR2W-104853	Sh1
2010-04-15 23:53:56	A69-9002-1487	WS 011	NA	VR2W-104854	E1
2010-04-15 23:55:12	A69-9002-1487	WS 011	NA	VR2W-104854	E1
2010-04-15 23:54:47	A69-9002-1487	WS 011	NA	VR2W-104853	Sh1
2010-04-15 23:56:39	A69-9002-1487	WS 011	NA	VR2W-104854	E1
2010-04-15 23:56:13	A69-9002-1487	WS 011	NA	VR2W-104853	Sh1
2010-04-15 23:58:26	A69-9002-1487	WS 011	NA	VR2W-104854	E1
2010-04-16 00:00:57	A69-9002-1487	WS 011	NA	VR2W-104854	E1
2010-04-16 00:02:52	A69-9002-1487	WS 011	NA	VR2W-104854	E1
2010-04-16 00:05:38	A69-9002-1487	WS 011	NA	VR2W-104854	E1
2010-04-16 00:09:51	A69-9002-1487	WS 011	NA	VR2W-104854	E1
2010-04-16 00:12:19	A69-9002-1487	WS 011	NA	VR2W-104854	E1
2010-04-16 00:14:11	A69-9002-1487	WS 011	NA	VR2W-104854	E1
2010-04-16 00:41:54	A69-9002-1487	WS 011	NA	VR2W-104854	E1
2010-04-16 00:44:10	A69-9002-1487	WS 011	NA	VR2W-104854	E1
2010-04-16 00:45:36	A69-9002-1487	WS 011	NA	VR2W-104854	E1
2010-04-16 00:47:23	A69-9002-1487	WS 011	NA	VR2W-104854	E1
2010-04-16 00:49:53	A69-9002-1487	WS 011	NA	VR2W-104854	E1
2010-04-16 00:51:46	A69-9002-1487	WS 011	NA	VR2W-104854	E1
2010-04-16 00:59:40	A69-9002-1487	WS 011	NA	VR2W-104853	Sh1
2010-04-16 01:02:21	A69-9002-1487	WS 011	NA	VR2W-104853	Sh1
2010-04-16 01:04:38	A69-9002-1487	WS 011	NA	VR2W-104853	Sh1
2010-04-16 02:49:59	A69-9002-1487	WS 011	NA	VR2W-104854	E1
2010-04-16 02:51:23	A69-9002-1487	WS 011	NA	VR2W-104854	E1
2010-04-16 02:55:22	A69-9002-1487	WS 011	NA	VR2W-104854	E1
2010-04-16 02:54:59	A69-9002-1487	WS 011	NA	VR2W-104853	Sh1
2010-04-16 02:56:54	A69-9002-1487	WS 011	NA	VR2W-104854	E1
2010-04-16 02:58:51	A69-9002-1487	WS 011	NA	VR2W-104854	E1
2010-04-16 03:01:42	A69-9002-1487	WS 011	NA	VR2W-104854	E1
2010-04-16 03:07:36	A69-9002-1487	WS 011	NA	VR2W-104854	E1
2010-04-16 03:10:17	A69-9002-1487	WS 011	NA	VR2W-104854	E1
2010-04-16 03:12:03	A69-9002-1487	WS 011	NA	VR2W-104854	E1
2010-04-16 03:14:31	A69-9002-1487	WS 011	NA	VR2W-104854	E1
2010-04-16 03:16:20	A69-9002-1487	WS 011	NA	VR2W-104854	E1
2010-04-16 03:18:55	A69-9002-1487	WS 011	NA	VR2W-104854	E1
2010-04-16 03:21:00	A69-9002-1487	WS 011	NA	VR2W-104854	E1
2010-04-16 03:24:05	A69-9002-1487	WS 011	NA	VR2W-104854	E1
2010-04-16 03:30:11	A69-9002-1487	WS 011	NA	VR2W-104854	E1
2010-04-16 03:38:51	A69-9002-1487	WS 011	NA	VR2W-104854	E1
2010-04-16 03:41:15	A69-9002-1487	WS 011	NA	VR2W-104854	E1
2010-04-16 03:46:58	A69-9002-1487	WS 011	NA	VR2W-104854	E1
2010-04-16 03:49:09	A69-9002-1487	WS 011	NA	VR2W-104854	E1
2010-04-16 03:50:25	A69-9002-1487	WS 011	NA	VR2W-104854	E1
2010-04-16 03:51:51	A69-9002-1487	WS 011	NA	VR2W-104854	E1
2010-04-16 04:03:24	A69-9002-1487	WS 011	NA	VR2W-104854	E1
2010-04-16 04:05:20	A69-9002-1487	WS 011	NA	VR2W-104854	E1
2010-04-16 04:08:08	A69-9002-1487	WS 011	NA	VR2W-104854	E1
2010-04-16 04:12:32	A69-9002-1487	WS 011	NA	VR2W-104854	E1
2010-04-16 04:15:15	A69-9002-1487	WS 011	NA	VR2W-104854	E1
2010-04-16 04:19:14	A69-9002-1487	WS 011	NA	VR2W-104854	E1
2010-04-16 04:25:59	A69-9002-1487	WS 011	NA	VR2W-104854	E1
2010-04-16 04:36:30	A69-9002-1487	WS 011	NA	VR2W-104854	E1
2010-04-16 05:03:25	A69-9002-1487	WS 011	NA	VR2W-104854	E1
2010-04-16 05:13:28	A69-9002-1487	WS 011	NA	VR2W-104854	E1
2010-04-16 05:18:16	A69-9002-1487	WS 011	NA	VR2W-104854	E1
2010-04-16 05:19:58	A69-9002-1487	WS 011	NA	VR2W-104854	E1
2010-04-16 05:22:16	A69-9002-1487	WS 011	NA	VR2W-104854	E1
2010-04-16 05:23:49	A69-9002-1487	WS 011	NA	VR2W-104854	E1
2010-04-16 05:25:47	A69-9002-1487	WS 011	NA	VR2W-104854	E1
2010-04-16 05:31:19	A69-9002-1487	WS 011	NA	VR2W-104854	E1
2010-04-16 05:33:33	A69-9002-1487	WS 011	NA	VR2W-104854	E1
2010-04-16 05:34:55	A69-9002-1487	WS 011	NA	VR2W-104854	E1
2010-04-16 05:38:50	A69-9002-1487	WS 011	NA	VR2W-104854	E1
2010-04-16 06:15:06	A69-9002-1487	WS 011	NA	VR2W-104854	E1
2010-04-16 06:17:45	A69-9002-1487	WS 011	NA	VR2W-104854	E1
2010-04-16 06:21:15	A69-9002-1487	WS 011	NA	VR2W-104854	E1
2010-04-16 06:22:47	A69-9002-1487	WS 011	NA	VR2W-104854	E1
2010-04-16 06:24:45	A69-9002-1487	WS 011	NA	VR2W-104854	E1
2010-04-16 06:27:35	A69-9002-1487	WS 011	NA	VR2W-104854	E1
2010-04-16 06:34:31	A69-9002-1487	WS 011	NA	VR2W-104854	E1
2010-04-16 06:56:09	A69-9002-1487	WS 011	NA	VR2W-104854	E1
2010-04-16 08:54:41	A69-9002-1487	WS 011	NA	VR2W-104854	E1
2010-04-16 11:38:54	A69-9002-1496	WS 014	Male	VR2W-104853	Sh1
2010-04-16 11:41:55	A69-9002-1496	WS 014	Male	VR2W-104853	Sh1
2010-04-16 11:50:47	A69-9002-1487	WS 011	NA	VR2W-104853	Sh1
2010-04-16 11:59:04	A69-9002-1487	WS 011	NA	VR2W-104853	Sh1
2010-04-16 12:00:30	A69-9002-1487	WS 011	NA	VR2W-104853	Sh1
2010-04-16 12:02:17	A69-9002-1487	WS 011	NA	VR2W-104853	Sh1
2010-04-16 12:04:45	A69-9002-1487	WS 011	NA	VR2W-104853	Sh1
2010-04-16 12:20:56	A69-9002-1496	WS 014	Male	VR2W-104853	Sh1
2010-04-16 12:23:58	A69-9002-1496	WS 014	Male	VR2W-104853	Sh1
2010-04-16 12:26:59	A69-9002-1496	WS 014	Male	VR2W-104853	Sh1
2010-04-16 12:29:56	A69-9002-1496	WS 014	Male	VR2W-104853	Sh1
2010-04-16 12:35:20	A69-9002-1496	WS 014	Male	VR2W-104853	Sh1
2010-04-16 12:37:24	A69-9002-1496	WS 014	Male	VR2W-104853	Sh1
2010-04-16 12:50:59	A69-9002-1496	WS 014	Male	VR2W-104845	Sh2
2010-04-16 12:52:07	A69-9002-1496	WS 014	Male	VR2W-104845	Sh2
2010-04-16 12:53:19	A69-9002-1496	WS 014	Male	VR2W-104845	Sh2
2010-04-16 13:18:33	A69-9002-1496	WS 014	Male	VR2W-104845	Sh2
2010-04-16 13:21:14	A69-9002-1496	WS 014	Male	VR2W-104845	Sh2
2010-04-16 13:23:29	A69-9002-1496	WS 014	Male	VR2W-104845	Sh2
2010-04-16 13:24:55	A69-9002-1496	WS 014	Male	VR2W-104845	Sh2
2010-04-16 13:26:42	A69-9002-1496	WS 014	Male	VR2W-104845	Sh2
2010-04-16 13:29:11	A69-9002-1496	WS 014	Male	VR2W-104845	Sh2
2010-04-16 13:31:03	A69-9002-1496	WS 014	Male	VR2W-104845	Sh2
2010-04-16 16:30:55	A69-9002-1496	WS 014	Male	VR2W-104854	E1
2010-04-16 16:33:14	A69-9002-1496	WS 014	Male	VR2W-104854	E1
2010-04-16 16:34:50	A69-9002-1496	WS 014	Male	VR2W-104854	E1
2010-04-16 16:36:55	A69-9002-1496	WS 014	Male	VR2W-104854	E1
2010-04-16 17:01:29	A69-9002-1496	WS 014	Male	VR2W-104853	Sh1
2010-04-16 17:16:20	A69-9002-1487	WS 011	NA	VR2W-104845	Sh2
2010-04-16 17:16:41	A69-9002-1496	WS 014	Male	VR2W-104853	Sh1
2010-04-16 17:17:43	A69-9002-1487	WS 011	NA	VR2W-104845	Sh2
2010-04-16 17:19:22	A69-9002-1487	WS 011	NA	VR2W-104845	Sh2
2010-04-16 17:21:36	A69-9002-1487	WS 011	NA	VR2W-104845	Sh2
2010-04-16 17:26:53	A69-9002-1487	WS 011	NA	VR2W-104845	Sh2
2010-04-16 17:29:36	A69-9002-1496	WS 014	Male	VR2W-104845	Sh2
2010-04-16 17:31:34	A69-9002-1496	WS 014	Male	VR2W-104845	Sh2
2010-04-16 17:35:44	A69-9002-1487	WS 011	NA	VR2W-104845	Sh2
2010-04-16 17:48:01	A69-9002-1496	WS 014	Male	VR2W-104845	Sh2
2010-04-16 17:53:11	A69-9002-1496	WS 014	Male	VR2W-104845	Sh2
2010-04-16 17:55:58	A69-9002-1496	WS 014	Male	VR2W-104845	Sh2
2010-04-16 18:02:49	A69-9002-1496	WS 014	Male	VR2W-104845	Sh2
2010-04-16 18:08:16	A69-9002-1487	WS 011	NA	VR2W-104845	Sh2
2010-04-16 18:10:52	A69-9002-1487	WS 011	NA	VR2W-104845	Sh2
2010-04-16 18:12:32	A69-9002-1487	WS 011	NA	VR2W-104845	Sh2
2010-04-16 18:14:47	A69-9002-1487	WS 011	NA	VR2W-104845	Sh2
2010-04-16 18:16:17	A69-9002-1496	WS 014	Male	VR2W-104853	Sh1
2010-04-16 18:17:54	A69-9002-1487	WS 011	NA	VR2W-104845	Sh2
2010-04-16 18:17:43	A69-9002-1496	WS 014	Male	VR2W-104853	Sh1
2010-04-16 18:19:29	A69-9002-1496	WS 014	Male	VR2W-104853	Sh1
2010-04-16 18:21:58	A69-9002-1496	WS 014	Male	VR2W-104853	Sh1
2010-04-16 18:26:29	A69-9002-1496	WS 014	Male	VR2W-104853	Sh1
2010-04-16 18:28:44	A69-9002-1496	WS 014	Male	VR2W-104853	Sh1
2010-04-16 18:30:09	A69-9002-1496	WS 014	Male	VR2W-104853	Sh1
2010-04-16 18:31:54	A69-9002-1496	WS 014	Male	VR2W-104853	Sh1
2010-04-16 18:33:00	A69-9002-1487	WS 011	NA	VR2W-104845	Sh2
2010-04-16 18:34:18	A69-9002-1496	WS 014	Male	VR2W-104853	Sh1
2010-04-16 18:36:01	A69-9002-1496	WS 014	Male	VR2W-104853	Sh1
2010-04-16 18:38:22	A69-9002-1496	WS 014	Male	VR2W-104853	Sh1
2010-04-16 18:39:59	A69-9002-1496	WS 014	Male	VR2W-104853	Sh1
2010-04-16 18:43:22	A69-9002-1496	WS 014	Male	VR2W-104853	Sh1
2010-04-16 18:44:45	A69-9002-1496	WS 014	Male	VR2W-104853	Sh1
2010-04-16 18:48:13	A69-9002-1487	WS 011	NA	VR2W-104853	Sh1
2010-04-16 18:48:43	A69-9002-1496	WS 014	Male	VR2W-104853	Sh1
2010-04-16 18:50:12	A69-9002-1496	WS 014	Male	VR2W-104853	Sh1
2010-04-16 18:50:24	A69-9002-1487	WS 011	NA	VR2W-104853	Sh1
2010-04-16 18:52:04	A69-9002-1496	WS 014	Male	VR2W-104853	Sh1
2010-04-16 18:54:44	A69-9002-1496	WS 014	Male	VR2W-104853	Sh1
2010-04-16 18:58:19	A69-9002-1496	WS 014	Male	VR2W-104853	Sh1
2010-04-16 19:07:17	A69-9002-1487	WS 011	NA	VR2W-104853	Sh1
2010-04-16 19:11:41	A69-9002-1487	WS 011	NA	VR2W-104853	Sh1
2010-04-16 19:14:22	A69-9002-1487	WS 011	NA	VR2W-104853	Sh1
2010-04-16 19:20:20	A69-9002-1487	WS 011	NA	VR2W-104853	Sh1
2010-04-16 19:30:20	A69-9002-1496	WS 014	Male	VR2W-104853	Sh1
2010-04-16 19:31:57	A69-9002-1487	WS 011	NA	VR2W-104853	Sh1
2010-04-16 19:32:53	A69-9002-1496	WS 014	Male	VR2W-104853	Sh1
2010-04-16 19:35:48	A69-9002-1487	WS 011	NA	VR2W-104853	Sh1
2010-04-16 19:37:51	A69-9002-1496	WS 014	Male	VR2W-104853	Sh1
2010-04-16 19:43:23	A69-9002-1487	WS 011	NA	VR2W-104853	Sh1
2010-04-16 19:45:12	A69-9002-1496	WS 014	Male	VR2W-104845	Sh2
2010-04-16 19:45:42	A69-9002-1487	WS 011	NA	VR2W-104853	Sh1
2010-04-16 19:47:14	A69-9002-1487	WS 011	NA	VR2W-104853	Sh1
2010-04-16 19:49:12	A69-9002-1487	WS 011	NA	VR2W-104853	Sh1
2010-04-16 19:50:32	A69-9002-1496	WS 014	Male	VR2W-104845	Sh2
2010-04-16 19:52:04	A69-9002-1487	WS 011	NA	VR2W-104853	Sh1
2010-04-16 19:54:41	A69-9002-1487	WS 011	NA	VR2W-104853	Sh1
2010-04-16 19:56:51	A69-9002-1487	WS 011	NA	VR2W-104853	Sh1
2010-04-16 19:59:29	A69-9002-1487	WS 011	NA	VR2W-104853	Sh1
2010-04-16 20:01:10	A69-9002-1487	WS 011	NA	VR2W-104853	Sh1
2010-04-16 20:03:27	A69-9002-1487	WS 011	NA	VR2W-104853	Sh1
2010-04-16 20:04:56	A69-9002-1487	WS 011	NA	VR2W-104853	Sh1
2010-04-16 20:06:49	A69-9002-1487	WS 011	NA	VR2W-104853	Sh1
2010-04-16 20:09:28	A69-9002-1487	WS 011	NA	VR2W-104853	Sh1
2010-04-16 20:11:41	A69-9002-1487	WS 011	NA	VR2W-104853	Sh1
2010-04-16 20:13:04	A69-9002-1487	WS 011	NA	VR2W-104853	Sh1
2010-04-16 20:14:42	A69-9002-1487	WS 011	NA	VR2W-104853	Sh1
2010-04-16 20:18:13	A69-9002-1487	WS 011	NA	VR2W-104853	Sh1
2010-04-16 20:27:17	A69-9002-1487	WS 011	NA	VR2W-104853	Sh1
2010-04-16 20:29:32	A69-9002-1487	WS 011	NA	VR2W-104853	Sh1
2010-04-16 20:30:57	A69-9002-1487	WS 011	NA	VR2W-104853	Sh1
2010-04-16 20:35:08	A69-9002-1487	WS 011	NA	VR2W-104853	Sh1
2010-04-16 20:43:11	A69-9002-1487	WS 011	NA	VR2W-104853	Sh1
2010-04-16 20:44:35	A69-9002-1487	WS 011	NA	VR2W-104853	Sh1
2010-04-16 20:46:20	A69-9002-1487	WS 011	NA	VR2W-104853	Sh1
2010-04-16 20:54:11	A69-9002-1496	WS 014	Male	VR2W-104853	Sh1
2010-04-16 20:54:42	A69-9002-1487	WS 011	NA	VR2W-104853	Sh1
2010-04-16 20:55:26	A69-9002-1496	WS 014	Male	VR2W-104853	Sh1
2010-04-16 20:56:52	A69-9002-1496	WS 014	Male	VR2W-104853	Sh1
2010-04-16 20:57:10	A69-9002-1487	WS 011	NA	VR2W-104853	Sh1
2010-04-16 20:58:39	A69-9002-1496	WS 014	Male	VR2W-104853	Sh1
2010-04-16 20:58:59	A69-9002-1487	WS 011	NA	VR2W-104853	Sh1
2010-04-16 21:01:08	A69-9002-1496	WS 014	Male	VR2W-104853	Sh1
2010-04-16 21:05:44	A69-9002-1496	WS 014	Male	VR2W-104853	Sh1
2010-04-16 21:08:02	A69-9002-1496	WS 014	Male	VR2W-104853	Sh1
2010-04-16 21:11:33	A69-9002-1496	WS 014	Male	VR2W-104853	Sh1
2010-04-16 21:14:25	A69-9002-1496	WS 014	Male	VR2W-104853	Sh1
2010-04-16 21:14:57	A69-9002-1487	WS 011	NA	VR2W-104853	Sh1
2010-04-16 21:19:21	A69-9002-1496	WS 014	Male	VR2W-104853	Sh1
2010-04-16 21:24:53	A69-9002-1496	WS 014	Male	VR2W-104853	Sh1
2010-04-16 21:28:58	A69-9002-1496	WS 014	Male	VR2W-104853	Sh1
2010-04-16 21:30:37	A69-9002-1496	WS 014	Male	VR2W-104853	Sh1
2010-04-16 21:32:48	A69-9002-1496	WS 014	Male	VR2W-104853	Sh1
2010-04-16 21:37:27	A69-9002-1496	WS 014	Male	VR2W-104853	Sh1
2010-04-16 21:39:48	A69-9002-1487	WS 011	NA	VR2W-104853	Sh1
2010-04-16 21:40:08	A69-9002-1496	WS 014	Male	VR2W-104853	Sh1
2010-04-16 21:41:53	A69-9002-1487	WS 011	NA	VR2W-104853	Sh1
2010-04-16 21:47:58	A69-9002-1487	WS 011	NA	VR2W-104853	Sh1
2010-04-16 21:51:54	A69-9002-1496	WS 014	Male	VR2W-104853	Sh1
2010-04-16 21:53:50	A69-9002-1487	WS 011	NA	VR2W-104853	Sh1
2010-04-16 21:56:30	A69-9002-1487	WS 011	NA	VR2W-104853	Sh1
2010-04-16 22:05:52	A69-9002-1487	WS 011	NA	VR2W-104853	Sh1
2010-04-16 22:09:19	A69-9002-1487	WS 011	NA	VR2W-104853	Sh1
2010-04-16 22:10:45	A69-9002-1487	WS 011	NA	VR2W-104853	Sh1
2010-04-16 22:12:32	A69-9002-1487	WS 011	NA	VR2W-104853	Sh1
2010-04-16 22:13:37	A69-9002-1496	WS 014	Male	VR2W-104854	E1
2010-04-16 22:15:39	A69-9002-1496	WS 014	Male	VR2W-104854	E1
2010-04-16 22:15:01	A69-9002-1487	WS 011	NA	VR2W-104853	Sh1
2010-04-16 22:18:37	A69-9002-1496	WS 014	Male	VR2W-104854	E1
2010-04-16 22:33:54	A69-9002-1487	WS 011	NA	VR2W-104853	Sh1
2010-04-16 22:41:44	A69-9002-1496	WS 014	Male	VR2W-104854	E1
2010-04-16 22:43:37	A69-9002-1496	WS 014	Male	VR2W-104854	E1
2010-04-16 22:50:13	A69-9002-1496	WS 014	Male	VR2W-104854	E1
2010-04-16 22:51:43	A69-9002-1487	WS 011	NA	VR2W-104854	E1
2010-04-16 22:52:16	A69-9002-1496	WS 014	Male	VR2W-104854	E1
2010-04-16 22:54:06	A69-9002-1487	WS 011	NA	VR2W-104854	E1
2010-04-16 22:55:19	A69-9002-1496	WS 014	Male	VR2W-104854	E1
2010-04-16 22:55:45	A69-9002-1487	WS 011	NA	VR2W-104854	E1
2010-04-16 22:57:58	A69-9002-1487	WS 011	NA	VR2W-104854	E1
2010-04-16 22:59:20	A69-9002-1487	WS 011	NA	VR2W-104854	E1
2010-04-16 23:00:59	A69-9002-1487	WS 011	NA	VR2W-104854	E1
2010-04-16 23:03:11	A69-9002-1487	WS 011	NA	VR2W-104854	E1
2010-04-16 23:04:30	A69-9002-1487	WS 011	NA	VR2W-104854	E1
2010-04-16 23:06:02	A69-9002-1487	WS 011	NA	VR2W-104854	E1
2010-04-16 23:10:55	A69-9002-1487	WS 011	NA	VR2W-104854	E1
2010-04-16 23:48:44	A69-9002-1487	WS 011	NA	VR2W-104854	E1
2010-04-17 00:00:38	A69-9002-1487	WS 011	NA	VR2W-104854	E1
2010-04-17 00:01:52	A69-9002-1487	WS 011	NA	VR2W-104854	E1
2010-04-17 00:03:15	A69-9002-1487	WS 011	NA	VR2W-104854	E1
2010-04-17 00:04:57	A69-9002-1487	WS 011	NA	VR2W-104854	E1
2010-04-17 00:07:12	A69-9002-1487	WS 011	NA	VR2W-104854	E1
2010-04-17 00:08:41	A69-9002-1487	WS 011	NA	VR2W-104854	E1
2010-04-17 00:10:32	A69-9002-1487	WS 011	NA	VR2W-104854	E1
2010-04-17 00:18:07	A69-9002-1496	WS 014	Male	VR2W-104854	E1
2010-04-17 00:27:04	A69-9002-1496	WS 014	Male	VR2W-104854	E1
2010-04-17 00:28:54	A69-9002-1487	WS 011	NA	VR2W-104854	E1
2010-04-17 00:29:08	A69-9002-1496	WS 014	Male	VR2W-104854	E1
2010-04-17 00:31:02	A69-9002-1487	WS 011	NA	VR2W-104854	E1
2010-04-17 00:33:27	A69-9002-1487	WS 011	NA	VR2W-104854	E1
2010-04-17 00:34:55	A69-9002-1487	WS 011	NA	VR2W-104854	E1
2010-04-17 00:35:11	A69-9002-1496	WS 014	Male	VR2W-104854	E1
2010-04-17 00:36:45	A69-9002-1487	WS 011	NA	VR2W-104854	E1
2010-04-17 00:38:07	A69-9002-1496	WS 014	Male	VR2W-104854	E1
2010-04-17 00:39:20	A69-9002-1487	WS 011	NA	VR2W-104854	E1
2010-04-17 00:40:55	A69-9002-1496	WS 014	Male	VR2W-104854	E1
2010-04-17 00:41:25	A69-9002-1487	WS 011	NA	VR2W-104854	E1
2010-04-17 00:45:20	A69-9002-1496	WS 014	Male	VR2W-104854	E1
2010-04-17 00:44:55	A69-9002-1496	WS 014	Male	VR2W-104853	Sh1
2010-04-17 00:48:04	A69-9002-1496	WS 014	Male	VR2W-104854	E1
2010-04-17 00:50:28	A69-9002-1496	WS 014	Male	VR2W-104854	E1
2010-04-17 02:25:16	A69-9002-1498	WS 023	Male	VR2W-104854	E1
2010-04-17 03:09:06	A69-9002-1487	WS 011	NA	VR2W-104853	Sh1
2010-04-17 03:11:35	A69-9002-1487	WS 011	NA	VR2W-104853	Sh1
2010-04-17 03:21:57	A69-9002-1487	WS 011	NA	VR2W-104854	E1
2010-04-17 03:23:55	A69-9002-1487	WS 011	NA	VR2W-104854	E1
2010-04-17 03:26:45	A69-9002-1487	WS 011	NA	VR2W-104854	E1
2010-04-17 04:24:21	A69-9002-1487	WS 011	NA	VR2W-104854	E1
2010-04-17 04:26:13	A69-9002-1498	WS 023	Male	VR2W-104854	E1
2010-04-17 04:27:51	A69-9002-1498	WS 023	Male	VR2W-104854	E1
2010-04-17 04:28:50	A69-9002-1487	WS 011	NA	VR2W-104854	E1
2010-04-17 04:30:00	A69-9002-1498	WS 023	Male	VR2W-104854	E1
2010-04-17 04:36:45	A69-9002-1487	WS 011	NA	VR2W-104853	Sh1
2010-04-17 04:39:49	A69-9002-1487	WS 011	NA	VR2W-104853	Sh1
2010-04-17 05:06:21	A69-9002-1487	WS 011	NA	VR2W-104853	Sh1
2010-04-17 06:28:34	A69-9002-1498	WS 023	Male	VR2W-104853	Sh1
2010-04-17 06:34:20	A69-9002-1498	WS 023	Male	VR2W-104854	E1
2010-04-17 08:43:27	A69-9002-1489	WS 019	Female	VR2W-104854	E1
2010-04-17 08:46:46	A69-9002-1489	WS 019	Female	VR2W-104854	E1
2010-04-17 08:49:23	A69-9002-1489	WS 019	Female	VR2W-104854	E1
2010-04-17 08:51:32	A69-9002-1489	WS 019	Female	VR2W-104854	E1
2010-04-17 08:52:44	A69-9002-1489	WS 019	Female	VR2W-104854	E1
2010-04-17 08:54:03	A69-9002-1489	WS 019	Female	VR2W-104854	E1
2010-04-17 09:18:14	A69-9002-1487	WS 011	NA	VR2W-104854	E1
2010-04-17 09:34:04	A69-9002-1489	WS 019	Female	VR2W-104853	Sh1
2010-04-17 09:36:29	A69-9002-1489	WS 019	Female	VR2W-104853	Sh1
2010-04-17 09:38:14	A69-9002-1489	WS 019	Female	VR2W-104853	Sh1
2010-04-17 09:40:39	A69-9002-1489	WS 019	Female	VR2W-104853	Sh1
2010-04-17 09:56:55	A69-9002-1489	WS 019	Female	VR2W-104845	Sh2
2010-04-17 10:29:14	A69-9002-1489	WS 019	Female	VR2W-104845	Sh2
2010-04-17 10:35:10	A69-9002-1489	WS 019	Female	VR2W-104845	Sh2
2010-04-17 11:04:37	A69-9002-1498	WS 023	Male	VR2W-104854	E1
2010-04-17 11:05:44	A69-9002-1498	WS 023	Male	VR2W-104854	E1
2010-04-17 11:06:53	A69-9002-1498	WS 023	Male	VR2W-104854	E1
2010-04-17 11:09:27	A69-9002-1498	WS 023	Male	VR2W-104854	E1
2010-04-17 11:13:09	A69-9002-1498	WS 023	Male	VR2W-104854	E1
2010-04-17 11:14:19	A69-9002-1498	WS 023	Male	VR2W-104854	E1
2010-04-17 13:29:59	A69-9002-1498	WS 023	Male	VR2W-104854	E1
2010-04-17 13:33:42	A69-9002-1498	WS 023	Male	VR2W-104854	E1
2010-04-17 13:41:07	A69-9002-1498	WS 023	Male	VR2W-104854	E1
2010-04-17 13:46:03	A69-9002-1498	WS 023	Male	VR2W-104854	E1
2010-04-17 13:47:48	A69-9002-1498	WS 023	Male	VR2W-104854	E1
2010-04-17 13:51:52	A69-9002-1498	WS 023	Male	VR2W-104854	E1
2010-04-17 13:55:43	A69-9002-1498	WS 023	Male	VR2W-104854	E1
2010-04-17 13:57:42	A69-9002-1498	WS 023	Male	VR2W-104854	E1
2010-04-17 14:00:33	A69-9002-1498	WS 023	Male	VR2W-104854	E1
2010-04-17 14:08:00	A69-9002-1498	WS 023	Male	VR2W-104854	E1
2010-04-17 14:13:59	A69-9002-1498	WS 023	Male	VR2W-104854	E1
2010-04-17 14:25:40	A69-9002-1498	WS 023	Male	VR2W-104854	E1
2010-04-17 14:35:40	A69-9002-1498	WS 023	Male	VR2W-104854	E1
2010-04-17 15:38:38	A69-9002-1498	WS 023	Male	VR2W-104854	E1
2010-04-17 15:48:17	A69-9002-1498	WS 023	Male	VR2W-104854	E1
2010-04-17 15:51:02	A69-9002-1498	WS 023	Male	VR2W-104854	E1
2010-04-17 15:57:53	A69-9002-1498	WS 023	Male	VR2W-104854	E1
2010-04-17 15:59:57	A69-9002-1498	WS 023	Male	VR2W-104854	E1
2010-04-17 16:08:51	A69-9002-1498	WS 023	Male	VR2W-104854	E1
2010-04-17 16:11:32	A69-9002-1498	WS 023	Male	VR2W-104854	E1
2010-04-17 16:13:48	A69-9002-1498	WS 023	Male	VR2W-104854	E1
2010-04-17 16:15:15	A69-9002-1498	WS 023	Male	VR2W-104854	E1
2010-04-17 16:17:02	A69-9002-1498	WS 023	Male	VR2W-104854	E1
2010-04-17 16:19:34	A69-9002-1498	WS 023	Male	VR2W-104854	E1
2010-04-17 16:23:53	A69-9002-1498	WS 023	Male	VR2W-104853	Sh1
2010-04-17 16:31:40	A69-9002-1498	WS 023	Male	VR2W-104854	E1
2010-04-17 16:36:27	A69-9002-1498	WS 023	Male	VR2W-104854	E1
2010-04-17 16:37:41	A69-9002-1498	WS 023	Male	VR2W-104854	E1
2010-04-17 16:40:41	A69-9002-1498	WS 023	Male	VR2W-104854	E1
2010-04-17 16:42:52	A69-9002-1498	WS 023	Male	VR2W-104854	E1
2010-04-17 16:44:08	A69-9002-1498	WS 023	Male	VR2W-104854	E1
2010-04-17 16:47:24	A69-9002-1498	WS 023	Male	VR2W-104854	E1
2010-04-17 16:49:56	A69-9002-1498	WS 023	Male	VR2W-104854	E1
2010-04-17 16:54:54	A69-9002-1498	WS 023	Male	VR2W-104854	E1
2010-04-17 16:57:42	A69-9002-1498	WS 023	Male	VR2W-104854	E1
2010-04-17 17:00:13	A69-9002-1498	WS 023	Male	VR2W-104854	E1
2010-04-17 17:02:09	A69-9002-1498	WS 023	Male	VR2W-104854	E1
2010-04-17 17:04:57	A69-9002-1498	WS 023	Male	VR2W-104854	E1
2010-04-17 17:07:26	A69-9002-1498	WS 023	Male	VR2W-104854	E1
2010-04-17 17:09:21	A69-9002-1498	WS 023	Male	VR2W-104854	E1
2010-04-17 17:12:06	A69-9002-1498	WS 023	Male	VR2W-104854	E1
2010-04-17 17:14:31	A69-9002-1498	WS 023	Male	VR2W-104854	E1
2010-04-17 17:16:17	A69-9002-1498	WS 023	Male	VR2W-104854	E1
2010-04-17 17:18:43	A69-9002-1498	WS 023	Male	VR2W-104854	E1
2010-04-17 17:20:30	A69-9002-1498	WS 023	Male	VR2W-104854	E1
2010-04-17 18:32:14	A69-9002-1496	WS 014	Male	VR2W-104845	Sh2
2010-04-17 18:34:29	A69-9002-1496	WS 014	Male	VR2W-104845	Sh2
2010-04-17 18:35:53	A69-9002-1496	WS 014	Male	VR2W-104845	Sh2
2010-04-17 18:37:37	A69-9002-1496	WS 014	Male	VR2W-104845	Sh2
2010-04-17 18:39:59	A69-9002-1496	WS 014	Male	VR2W-104845	Sh2
2010-04-17 18:41:37	A69-9002-1496	WS 014	Male	VR2W-104845	Sh2
2010-04-17 18:43:49	A69-9002-1496	WS 014	Male	VR2W-104845	Sh2
2010-04-17 18:45:07	A69-9002-1496	WS 014	Male	VR2W-104845	Sh2
2010-04-17 18:46:37	A69-9002-1496	WS 014	Male	VR2W-104845	Sh2
2010-04-17 18:48:34	A69-9002-1496	WS 014	Male	VR2W-104845	Sh2
2010-04-17 18:51:20	A69-9002-1496	WS 014	Male	VR2W-104845	Sh2
2010-04-17 18:53:48	A69-9002-1496	WS 014	Male	VR2W-104845	Sh2
2010-04-17 18:55:37	A69-9002-1496	WS 014	Male	VR2W-104845	Sh2
2010-04-17 18:58:09	A69-9002-1496	WS 014	Male	VR2W-104845	Sh2
2010-04-17 19:00:10	A69-9002-1496	WS 014	Male	VR2W-104845	Sh2
2010-04-17 19:03:04	A69-9002-1496	WS 014	Male	VR2W-104845	Sh2
2010-04-17 19:09:52	A69-9002-1496	WS 014	Male	VR2W-104845	Sh2
2010-04-17 19:12:09	A69-9002-1496	WS 014	Male	VR2W-104845	Sh2
2010-04-17 19:13:36	A69-9002-1496	WS 014	Male	VR2W-104845	Sh2
2010-04-17 19:17:56	A69-9002-1496	WS 014	Male	VR2W-104845	Sh2
2010-04-17 19:45:17	A69-9002-1496	WS 014	Male	VR2W-104845	Sh2
2010-04-17 19:47:33	A69-9002-1496	WS 014	Male	VR2W-104845	Sh2
2010-04-17 19:50:42	A69-9002-1496	WS 014	Male	VR2W-104845	Sh2
2010-04-17 19:53:07	A69-9002-1496	WS 014	Male	VR2W-104845	Sh2
2010-04-17 19:54:51	A69-9002-1496	WS 014	Male	VR2W-104845	Sh2
2010-04-17 19:58:53	A69-9002-1496	WS 014	Male	VR2W-104845	Sh2
2010-04-17 20:01:07	A69-9002-1496	WS 014	Male	VR2W-104845	Sh2
2010-04-17 20:02:28	A69-9002-1496	WS 014	Male	VR2W-104845	Sh2
2010-04-17 20:04:07	A69-9002-1496	WS 014	Male	VR2W-104845	Sh2
2010-04-17 20:06:20	A69-9002-1496	WS 014	Male	VR2W-104845	Sh2
2010-04-17 20:11:29	A69-9002-1496	WS 014	Male	VR2W-104845	Sh2
2010-04-17 20:12:45	A69-9002-1496	WS 014	Male	VR2W-104845	Sh2
2010-04-17 20:14:08	A69-9002-1496	WS 014	Male	VR2W-104845	Sh2
2010-04-17 20:18:16	A69-9002-1496	WS 014	Male	VR2W-104845	Sh2
2010-04-17 21:15:56	A69-9002-1496	WS 014	Male	VR2W-104845	Sh2
2010-04-17 21:46:25	A69-9002-1496	WS 014	Male	VR2W-104845	Sh2
2010-04-17 22:28:52	A69-9002-1496	WS 014	Male	VR2W-104845	Sh2
2010-04-17 22:30:24	A69-9002-1496	WS 014	Male	VR2W-104845	Sh2
2010-04-17 22:40:34	A69-9002-1496	WS 014	Male	VR2W-104845	Sh2
2010-04-17 22:44:54	A69-9002-1496	WS 014	Male	VR2W-104845	Sh2
2010-04-17 22:46:53	A69-9002-1496	WS 014	Male	VR2W-104845	Sh2
2010-04-17 22:49:43	A69-9002-1496	WS 014	Male	VR2W-104845	Sh2
2010-04-17 22:52:18	A69-9002-1496	WS 014	Male	VR2W-104845	Sh2
2010-04-17 22:54:25	A69-9002-1496	WS 014	Male	VR2W-104845	Sh2
2010-04-17 22:55:33	A69-9002-1496	WS 014	Male	VR2W-104845	Sh2
2010-04-17 22:56:43	A69-9002-1496	WS 014	Male	VR2W-104845	Sh2
2010-04-17 22:57:57	A69-9002-1496	WS 014	Male	VR2W-104845	Sh2
2010-04-17 22:59:20	A69-9002-1496	WS 014	Male	VR2W-104845	Sh2
2010-04-17 23:00:59	A69-9002-1496	WS 014	Male	VR2W-104845	Sh2
2010-04-17 23:03:12	A69-9002-1496	WS 014	Male	VR2W-104845	Sh2
2010-04-17 23:04:33	A69-9002-1496	WS 014	Male	VR2W-104845	Sh2
2010-04-17 23:06:10	A69-9002-1496	WS 014	Male	VR2W-104845	Sh2
2010-04-17 23:08:20	A69-9002-1496	WS 014	Male	VR2W-104845	Sh2
2010-04-17 23:14:57	A69-9002-1496	WS 014	Male	VR2W-104845	Sh2
2010-04-17 23:16:28	A69-9002-1496	WS 014	Male	VR2W-104845	Sh2
2010-04-17 23:21:10	A69-9002-1496	WS 014	Male	VR2W-104845	Sh2
2010-04-17 23:23:38	A69-9002-1496	WS 014	Male	VR2W-104845	Sh2
2010-04-17 23:25:31	A69-9002-1496	WS 014	Male	VR2W-104845	Sh2
2010-04-17 23:28:11	A69-9002-1496	WS 014	Male	VR2W-104845	Sh2
2010-04-17 23:31:54	A69-9002-1496	WS 014	Male	VR2W-104845	Sh2
2010-04-17 23:33:44	A69-9002-1496	WS 014	Male	VR2W-104845	Sh2
2010-04-17 23:36:18	A69-9002-1496	WS 014	Male	VR2W-104845	Sh2
2010-04-18 00:16:00	A69-9002-1496	WS 014	Male	VR2W-104845	Sh2
2010-04-18 00:32:33	A69-9002-1496	WS 014	Male	VR2W-104853	Sh1
2010-04-18 00:34:45	A69-9002-1496	WS 014	Male	VR2W-104853	Sh1
2010-04-18 00:36:06	A69-9002-1496	WS 014	Male	VR2W-104853	Sh1
2010-04-18 00:37:45	A69-9002-1496	WS 014	Male	VR2W-104853	Sh1
2010-04-18 00:39:55	A69-9002-1496	WS 014	Male	VR2W-104853	Sh1
2010-04-18 00:41:14	A69-9002-1496	WS 014	Male	VR2W-104853	Sh1
2010-04-18 00:42:45	A69-9002-1496	WS 014	Male	VR2W-104853	Sh1
2010-04-18 00:44:43	A69-9002-1496	WS 014	Male	VR2W-104853	Sh1
2010-04-18 00:47:34	A69-9002-1496	WS 014	Male	VR2W-104853	Sh1
2010-04-18 00:52:14	A69-9002-1496	WS 014	Male	VR2W-104853	Sh1
2010-04-18 00:53:19	A69-9002-1496	WS 014	Male	VR2W-104853	Sh1
2010-04-18 00:55:31	A69-9002-1496	WS 014	Male	VR2W-104853	Sh1
2010-04-18 01:00:47	A69-9002-1496	WS 014	Male	VR2W-104853	Sh1
2010-04-18 01:06:23	A69-9002-1496	WS 014	Male	VR2W-104854	E1
2010-04-18 01:35:26	A69-9002-1496	WS 014	Male	VR2W-104854	E1
2010-04-18 01:37:34	A69-9002-1496	WS 014	Male	VR2W-104854	E1
2010-04-18 01:38:46	A69-9002-1496	WS 014	Male	VR2W-104854	E1
2010-04-18 01:40:05	A69-9002-1496	WS 014	Male	VR2W-104854	E1
2010-04-18 01:41:37	A69-9002-1496	WS 014	Male	VR2W-104854	E1
2010-04-18 01:46:29	A69-9002-1496	WS 014	Male	VR2W-104854	E1
2010-04-18 01:51:28	A69-9002-1496	WS 014	Male	VR2W-104854	E1
2010-04-18 02:07:15	A69-9002-1496	WS 014	Male	VR2W-104853	Sh1
2010-04-18 02:19:57	A69-9002-1496	WS 014	Male	VR2W-104854	E1
2010-04-18 02:22:55	A69-9002-1496	WS 014	Male	VR2W-104854	E1
2010-04-18 02:25:45	A69-9002-1496	WS 014	Male	VR2W-104854	E1
2010-04-18 03:23:36	A69-9002-1496	WS 014	Male	VR2W-104853	Sh1
2010-04-18 03:34:39	A69-9002-1496	WS 014	Male	VR2W-104845	Sh2
2010-04-18 03:39:30	A69-9002-1496	WS 014	Male	VR2W-104845	Sh2
2010-04-18 04:09:04	A69-9002-1496	WS 014	Male	VR2W-104853	Sh1
2010-04-18 04:22:07	A69-9002-1496	WS 014	Male	VR2W-104853	Sh1
2010-04-18 04:26:02	A69-9002-1496	WS 014	Male	VR2W-104853	Sh1
2010-04-18 04:27:22	A69-9002-2126	WS 033	Female	VR2W-104854	E1
2010-04-18 04:27:27	A69-9002-1496	WS 014	Male	VR2W-104853	Sh1
2010-04-18 04:30:21	A69-9002-2126	WS 033	Female	VR2W-104854	E1
2010-04-18 04:56:35	A69-9002-1496	WS 014	Male	VR2W-104853	Sh1
2010-04-18 04:59:47	A69-9002-2126	WS 033	Female	VR2W-104853	Sh1
2010-04-18 05:03:41	A69-9002-1496	WS 014	Male	VR2W-104853	Sh1
2010-04-18 05:05:04	A69-9002-1496	WS 014	Male	VR2W-104853	Sh1
2010-04-18 05:08:54	A69-9002-1496	WS 014	Male	VR2W-104853	Sh1
2010-04-18 05:10:15	A69-9002-1496	WS 014	Male	VR2W-104853	Sh1
2010-04-18 05:12:17	A69-9002-2126	WS 033	Female	VR2W-104853	Sh1
2010-04-18 05:13:56	A69-9002-1496	WS 014	Male	VR2W-104853	Sh1
2010-04-18 05:14:53	A69-9002-2126	WS 033	Female	VR2W-104853	Sh1
2010-04-18 05:15:05	A69-9002-1496	WS 014	Male	VR2W-104853	Sh1
2010-04-18 05:16:15	A69-9002-1496	WS 014	Male	VR2W-104853	Sh1
2010-04-18 05:17:30	A69-9002-1496	WS 014	Male	VR2W-104853	Sh1
2010-04-18 05:18:55	A69-9002-1496	WS 014	Male	VR2W-104853	Sh1
2010-04-18 05:20:38	A69-9002-1496	WS 014	Male	VR2W-104853	Sh1
2010-04-18 05:22:58	A69-9002-1496	WS 014	Male	VR2W-104853	Sh1
2010-04-18 05:24:33	A69-9002-1496	WS 014	Male	VR2W-104853	Sh1
2010-04-18 05:26:39	A69-9002-1496	WS 014	Male	VR2W-104853	Sh1
2010-04-18 05:27:45	A69-9002-1496	WS 014	Male	VR2W-104853	Sh1
2010-04-18 05:28:54	A69-9002-1496	WS 014	Male	VR2W-104853	Sh1
2010-04-18 05:32:54	A69-9002-2126	WS 033	Female	VR2W-104854	E1
2010-04-18 05:32:50	A69-9002-1496	WS 014	Male	VR2W-104853	Sh1
2010-04-18 05:34:42	A69-9002-1496	WS 014	Male	VR2W-104853	Sh1
2010-04-18 05:38:30	A69-9002-2126	WS 033	Female	VR2W-104853	Sh1
2010-04-18 05:42:04	A69-9002-2126	WS 033	Female	VR2W-104854	E1
2010-04-18 05:44:27	A69-9002-2126	WS 033	Female	VR2W-104854	E1
2010-04-18 06:53:07	A69-9002-2126	WS 033	Female	VR2W-104854	E1
2010-04-18 06:55:19	A69-9002-2126	WS 033	Female	VR2W-104854	E1
2010-04-18 06:56:38	A69-9002-2126	WS 033	Female	VR2W-104854	E1
2010-04-18 07:00:12	A69-9002-2126	WS 033	Female	VR2W-104854	E1
2010-04-18 07:03:07	A69-9002-2126	WS 033	Female	VR2W-104854	E1
2010-04-18 11:46:44	A69-9002-1496	WS 014	Male	VR2W-104854	E1
2010-04-18 12:26:44	A69-9002-2126	WS 033	Female	VR2W-104854	E1
2010-04-18 12:32:03	A69-9002-2126	WS 033	Female	VR2W-104854	E1
2010-04-18 12:34:01	A69-9002-2126	WS 033	Female	VR2W-104854	E1
2010-04-19 01:59:08	A69-9002-1496	WS 014	Male	VR2W-104853	Sh1
2010-04-19 02:00:36	A69-9002-1496	WS 014	Male	VR2W-104853	Sh1
2010-04-19 02:02:29	A69-9002-1496	WS 014	Male	VR2W-104853	Sh1
2010-04-19 02:07:22	A69-9002-1496	WS 014	Male	VR2W-104853	Sh1
2010-04-19 02:08:45	A69-9002-1496	WS 014	Male	VR2W-104853	Sh1
2010-04-19 02:51:46	A69-9002-1496	WS 014	Male	VR2W-104853	Sh1
2010-04-19 02:53:29	A69-9002-1496	WS 014	Male	VR2W-104853	Sh1
2010-04-19 02:55:51	A69-9002-1496	WS 014	Male	VR2W-104853	Sh1
2010-04-19 02:57:30	A69-9002-1496	WS 014	Male	VR2W-104853	Sh1
2010-04-19 03:01:02	A69-9002-1496	WS 014	Male	VR2W-104853	Sh1
2010-04-19 03:02:38	A69-9002-1496	WS 014	Male	VR2W-104853	Sh1
2010-04-19 03:04:44	A69-9002-1496	WS 014	Male	VR2W-104853	Sh1
2010-04-19 03:09:56	A69-9002-1496	WS 014	Male	VR2W-104853	Sh1
2010-04-19 21:43:51	A69-9002-1496	WS 014	Male	VR2W-104859	I1
2010-04-19 21:46:53	A69-9002-1496	WS 014	Male	VR2W-104859	I1
2010-04-19 21:49:49	A69-9002-1496	WS 014	Male	VR2W-104859	I1
2010-04-19 21:52:40	A69-9002-1496	WS 014	Male	VR2W-104859	I1
2010-04-19 21:55:16	A69-9002-1496	WS 014	Male	VR2W-104859	I1
2010-04-19 21:57:25	A69-9002-1496	WS 014	Male	VR2W-104859	I1
2010-04-19 21:58:37	A69-9002-1496	WS 014	Male	VR2W-104859	I1
2010-04-19 21:59:55	A69-9002-1496	WS 014	Male	VR2W-104859	I1
2010-04-20 09:15:34	A69-9002-1496	WS 014	Male	VR2W-104854	E1
2010-04-20 09:26:15	A69-9002-1496	WS 014	Male	VR2W-104854	E1
2010-04-20 09:27:34	A69-9002-1496	WS 014	Male	VR2W-104854	E1
2010-04-20 23:22:47	A69-9002-2126	WS 033	Female	VR2W-104854	E1
2010-04-20 23:25:09	A69-9002-2126	WS 033	Female	VR2W-104854	E1
2010-04-20 23:45:29	A69-9002-2126	WS 033	Female	VR2W-104853	Sh1
2010-04-21 00:12:36	A69-9002-2126	WS 033	Female	VR2W-104853	Sh1
2010-04-21 00:19:02	A69-9002-2126	WS 033	Female	VR2W-104853	Sh1
2010-04-21 07:58:05	A69-9002-2126	WS 033	Female	VR2W-104854	E1
2010-04-21 07:59:33	A69-9002-2126	WS 033	Female	VR2W-104854	E1
2010-04-21 08:01:27	A69-9002-2126	WS 033	Female	VR2W-104854	E1
2010-04-21 08:04:08	A69-9002-2126	WS 033	Female	VR2W-104854	E1
2010-04-21 08:06:24	A69-9002-2126	WS 033	Female	VR2W-104854	E1
2010-04-21 08:12:11	A69-9002-2126	WS 033	Female	VR2W-104854	E1
2010-04-21 08:14:10	A69-9002-2126	WS 033	Female	VR2W-104854	E1
2010-04-21 08:33:43	A69-9002-2126	WS 033	Female	VR2W-104854	E1
2010-04-21 08:35:13	A69-9002-2126	WS 033	Female	VR2W-104854	E1
2010-04-21 23:00:34	A69-9002-2126	WS 033	Female	VR2W-104854	E1
2010-04-22 13:55:35	A69-9002-1487	WS 011	NA	VR2W-104853	Sh1
2010-04-22 13:58:22	A69-9002-1487	WS 011	NA	VR2W-104853	Sh1
2010-04-22 14:02:46	A69-9002-1487	WS 011	NA	VR2W-104853	Sh1
2010-04-22 14:16:11	A69-9002-1487	WS 011	NA	VR2W-104853	Sh1
2010-04-22 15:44:22	A69-9002-1487	WS 011	NA	VR2W-104853	Sh1
2010-04-22 15:46:08	A69-9002-1487	WS 011	NA	VR2W-104853	Sh1
2010-04-22 15:48:34	A69-9002-1487	WS 011	NA	VR2W-104853	Sh1
2010-04-22 15:54:42	A69-9002-1487	WS 011	NA	VR2W-104853	Sh1
2010-04-22 15:57:21	A69-9002-1487	WS 011	NA	VR2W-104853	Sh1
2010-04-22 16:02:37	A69-9002-1487	WS 011	NA	VR2W-104853	Sh1
2010-04-22 16:04:52	A69-9002-1487	WS 011	NA	VR2W-104853	Sh1
2010-04-22 16:10:32	A69-9002-1487	WS 011	NA	VR2W-104853	Sh1
2010-04-22 16:12:20	A69-9002-1487	WS 011	NA	VR2W-104853	Sh1
2010-04-22 16:24:45	A69-9002-1487	WS 011	NA	VR2W-104853	Sh1
2010-04-22 16:26:16	A69-9002-1487	WS 011	NA	VR2W-104853	Sh1
2010-04-22 16:38:54	A69-9002-1487	WS 011	NA	VR2W-104854	E1
2010-04-22 16:49:58	A69-9002-1487	WS 011	NA	VR2W-104854	E1
2010-04-22 16:52:18	A69-9002-1487	WS 011	NA	VR2W-104854	E1
2010-04-22 16:55:55	A69-9002-1487	WS 011	NA	VR2W-104854	E1
2010-04-22 16:58:56	A69-9002-1487	WS 011	NA	VR2W-104854	E1
2010-04-22 17:01:52	A69-9002-1487	WS 011	NA	VR2W-104854	E1
2010-04-22 17:04:41	A69-9002-1487	WS 011	NA	VR2W-104854	E1
2010-04-22 17:14:23	A69-9002-1487	WS 011	NA	VR2W-104853	Sh1
2010-04-22 17:28:06	A69-9002-1487	WS 011	NA	VR2W-104853	Sh1
2010-04-22 17:51:38	A69-9002-1487	WS 011	NA	VR2W-104853	Sh1
2010-04-22 18:08:36	A69-9002-1487	WS 011	NA	VR2W-104854	E1
2010-04-22 18:11:37	A69-9002-1487	WS 011	NA	VR2W-104854	E1
2010-04-23 14:26:33	A69-9002-2126	WS 033	Female	VR2W-104853	Sh1
2010-04-23 14:29:06	A69-9002-2126	WS 033	Female	VR2W-104853	Sh1
2010-04-23 14:31:07	A69-9002-2126	WS 033	Female	VR2W-104853	Sh1
2010-04-23 14:34:01	A69-9002-2126	WS 033	Female	VR2W-104853	Sh1
2010-04-23 14:43:19	A69-9002-2126	WS 033	Female	VR2W-104853	Sh1
2010-04-23 15:32:37	A69-9002-2126	WS 033	Female	VR2W-104853	Sh1
2010-04-23 15:34:39	A69-9002-2126	WS 033	Female	VR2W-104853	Sh1
2010-04-23 16:28:55	A69-9002-2126	WS 033	Female	VR2W-104844	E3
2010-04-23 16:53:58	A69-9002-2126	WS 033	Female	VR2W-104851	E4
2010-04-23 17:26:04	A69-9002-2126	WS 033	Female	VR2W-104858	E5
2010-04-23 17:28:46	A69-9002-2126	WS 033	Female	VR2W-104858	E5
2010-04-23 17:31:06	A69-9002-2126	WS 033	Female	VR2W-104858	E5
2010-04-23 17:32:39	A69-9002-2126	WS 033	Female	VR2W-104858	E5
2010-04-23 17:34:41	A69-9002-2126	WS 033	Female	VR2W-104858	E5
2010-04-23 17:37:39	A69-9002-2126	WS 033	Female	VR2W-104858	E5
2010-04-23 18:10:36	A69-9002-1487	WS 011	NA	VR2W-104861	N1
2010-04-23 18:16:13	A69-9002-1487	WS 011	NA	VR2W-104861	N1
2010-04-23 18:46:25	A69-9002-1487	WS 011	NA	VR2W-104845	Sh2
2010-04-23 18:55:25	A69-9002-1487	WS 011	NA	VR2W-104853	Sh1
2010-04-23 18:57:36	A69-9002-1487	WS 011	NA	VR2W-104853	Sh1
2010-04-23 18:58:51	A69-9002-1487	WS 011	NA	VR2W-104853	Sh1
2010-04-23 19:10:42	A69-9002-1487	WS 011	NA	VR2W-104853	Sh1
2010-04-23 19:13:27	A69-9002-1487	WS 011	NA	VR2W-104853	Sh1
2010-04-23 19:15:51	A69-9002-1487	WS 011	NA	VR2W-104853	Sh1
2010-04-23 19:17:35	A69-9002-1487	WS 011	NA	VR2W-104853	Sh1
2010-04-23 19:19:57	A69-9002-1487	WS 011	NA	VR2W-104853	Sh1
2010-04-23 19:21:37	A69-9002-1487	WS 011	NA	VR2W-104853	Sh1
2010-04-23 19:29:59	A69-9002-1487	WS 011	NA	VR2W-104853	Sh1
2010-04-23 19:31:08	A69-9002-1487	WS 011	NA	VR2W-104853	Sh1
2010-04-23 19:33:39	A69-9002-1487	WS 011	NA	VR2W-104853	Sh1
2010-04-23 19:37:09	A69-9002-1487	WS 011	NA	VR2W-104853	Sh1
2010-04-23 19:40:00	A69-9002-1487	WS 011	NA	VR2W-104853	Sh1
2010-04-23 19:42:38	A69-9002-1487	WS 011	NA	VR2W-104853	Sh1
2010-04-23 19:47:31	A69-9002-1487	WS 011	NA	VR2W-104853	Sh1
2010-04-23 20:01:50	A69-9002-1487	WS 011	NA	VR2W-104853	Sh1
2010-04-23 20:03:28	A69-9002-1487	WS 011	NA	VR2W-104853	Sh1
2010-04-23 20:05:39	A69-9002-1487	WS 011	NA	VR2W-104853	Sh1
2010-04-23 20:06:55	A69-9002-1487	WS 011	NA	VR2W-104853	Sh1
2010-04-23 20:12:34	A69-9002-2126	WS 033	Female	VR2W-104851	E4
2010-04-23 20:14:48	A69-9002-2126	WS 033	Female	VR2W-104851	E4
2010-04-23 21:08:02	A69-9002-2126	WS 033	Female	VR2W-104858	E5
2010-04-23 21:09:11	A69-9002-2126	WS 033	Female	VR2W-104858	E5
2010-04-23 21:10:25	A69-9002-2126	WS 033	Female	VR2W-104858	E5
2010-04-23 21:13:26	A69-9002-2126	WS 033	Female	VR2W-104858	E5
2010-04-23 21:16:56	A69-9002-2126	WS 033	Female	VR2W-104858	E5
2010-04-23 21:18:27	A69-9002-2126	WS 033	Female	VR2W-104858	E5
2010-04-23 21:20:22	A69-9002-2126	WS 033	Female	VR2W-104858	E5
2010-04-23 21:23:09	A69-9002-2126	WS 033	Female	VR2W-104858	E5
2010-04-23 21:25:38	A69-9002-2126	WS 033	Female	VR2W-104858	E5
2010-04-23 21:34:10	A69-9002-2123	WS 035	Male	VR2W-104851	E4
2010-04-23 21:38:04	A69-9002-2123	WS 035	Male	VR2W-104851	E4
2010-04-23 21:40:11	A69-9002-2123	WS 035	Male	VR2W-104851	E4
2010-04-23 21:41:19	A69-9002-2123	WS 035	Male	VR2W-104851	E4
2010-04-23 22:02:32	A69-9002-2123	WS 035	Male	VR2W-104851	E4
2010-04-23 22:05:04	A69-9002-2123	WS 035	Male	VR2W-104851	E4
2010-04-23 22:06:51	A69-9002-2126	WS 033	Female	VR2W-104851	E4
2010-04-23 22:07:01	A69-9002-2123	WS 035	Male	VR2W-104851	E4
2010-04-23 22:14:36	A69-9002-2123	WS 035	Male	VR2W-104851	E4
2010-04-23 22:15:47	A69-9002-2123	WS 035	Male	VR2W-104851	E4
2010-04-23 22:45:50	A69-9002-2126	WS 033	Female	VR2W-104844	E3
2010-04-23 22:48:04	A69-9002-2126	WS 033	Female	VR2W-104844	E3
2010-04-23 22:51:10	A69-9002-2126	WS 033	Female	VR2W-104844	E3
2010-04-23 22:50:51	A69-9002-2123	WS 035	Male	VR2W-104858	E5
2010-04-23 22:53:46	A69-9002-2123	WS 035	Male	VR2W-104858	E5
2010-04-23 22:56:33	A69-9002-2123	WS 035	Male	VR2W-104858	E5
2010-04-23 23:09:46	A69-9002-2126	WS 033	Female	VR2W-104856	E2
2010-04-23 23:12:43	A69-9002-2126	WS 033	Female	VR2W-104856	E2
2010-04-23 23:18:08	A69-9002-2126	WS 033	Female	VR2W-104856	E2
2010-04-23 23:20:11	A69-9002-2126	WS 033	Female	VR2W-104856	E2
2010-04-23 23:23:14	A69-9002-2126	WS 033	Female	VR2W-104856	E2
2010-04-23 23:26:14	A69-9002-2126	WS 033	Female	VR2W-104856	E2
2010-04-23 23:39:41	A69-9002-2126	WS 033	Female	VR2W-104844	E3
2010-04-23 23:47:17	A69-9002-2126	WS 033	Female	VR2W-104844	E3
2010-04-24 00:04:51	A69-9002-2126	WS 033	Female	VR2W-104856	E2
2010-04-24 00:07:55	A69-9002-2126	WS 033	Female	VR2W-104856	E2
2010-04-24 00:10:58	A69-9002-2126	WS 033	Female	VR2W-104856	E2
2010-04-24 00:13:58	A69-9002-2126	WS 033	Female	VR2W-104856	E2
2010-04-24 00:16:52	A69-9002-2126	WS 033	Female	VR2W-104856	E2
2010-04-24 00:39:12	A69-9002-2126	WS 033	Female	VR2W-104853	Sh1
2010-04-24 00:44:51	A69-9002-2126	WS 033	Female	VR2W-104853	Sh1
2010-04-24 00:47:14	A69-9002-2126	WS 033	Female	VR2W-104853	Sh1
2010-04-24 00:47:49	A69-9002-1487	WS 011	NA	VR2W-104853	Sh1
2010-04-24 00:48:56	A69-9002-2126	WS 033	Female	VR2W-104853	Sh1
2010-04-24 00:50:46	A69-9002-1487	WS 011	NA	VR2W-104853	Sh1
2010-04-24 00:51:14	A69-9002-2126	WS 033	Female	VR2W-104853	Sh1
2010-04-24 00:53:34	A69-9002-1487	WS 011	NA	VR2W-104853	Sh1
2010-04-24 00:54:39	A69-9002-2126	WS 033	Female	VR2W-104853	Sh1
2010-04-24 00:58:06	A69-9002-1487	WS 011	NA	VR2W-104853	Sh1
2010-04-24 00:59:48	A69-9002-2126	WS 033	Female	VR2W-104853	Sh1
2010-04-24 01:00:58	A69-9002-1487	WS 011	NA	VR2W-104853	Sh1
2010-04-24 01:03:38	A69-9002-1487	WS 011	NA	VR2W-104853	Sh1
2010-04-24 01:05:52	A69-9002-1487	WS 011	NA	VR2W-104853	Sh1
2010-04-24 01:07:16	A69-9002-1487	WS 011	NA	VR2W-104853	Sh1
2010-04-24 01:07:52	A69-9002-2123	WS 035	Male	VR2W-104845	Sh2
2010-04-24 01:15:20	A69-9002-1487	WS 011	NA	VR2W-104854	E1
2010-04-24 01:16:22	A69-9002-2123	WS 035	Male	VR2W-104853	Sh1
2010-04-24 01:18:15	A69-9002-1487	WS 011	NA	VR2W-104854	E1
2010-04-24 01:17:30	A69-9002-2123	WS 035	Male	VR2W-104853	Sh1
2010-04-24 01:18:41	A69-9002-2123	WS 035	Male	VR2W-104853	Sh1
2010-04-24 01:19:59	A69-9002-2123	WS 035	Male	VR2W-104853	Sh1
2010-04-24 01:21:30	A69-9002-2123	WS 035	Male	VR2W-104853	Sh1
2010-04-24 01:23:28	A69-9002-2123	WS 035	Male	VR2W-104853	Sh1
2010-04-24 01:26:15	A69-9002-2123	WS 035	Male	VR2W-104853	Sh1
2010-04-24 01:35:47	A69-9002-1487	WS 011	NA	VR2W-104854	E1
2010-04-24 01:35:45	A69-9002-2123	WS 035	Male	VR2W-104853	Sh1
2010-04-24 01:39:37	A69-9002-2123	WS 035	Male	VR2W-104853	Sh1
2010-04-24 01:42:35	A69-9002-2123	WS 035	Male	VR2W-104853	Sh1
2010-04-24 01:44:44	A69-9002-2123	WS 035	Male	VR2W-104853	Sh1
2010-04-24 01:47:41	A69-9002-1487	WS 011	NA	VR2W-104854	E1
2010-04-24 02:16:21	A69-9002-2123	WS 035	Male	VR2W-104853	Sh1
2010-04-24 02:17:39	A69-9002-2123	WS 035	Male	VR2W-104853	Sh1
2010-04-24 02:18:33	A69-9002-1487	WS 011	NA	VR2W-104854	E1
2010-04-24 02:19:10	A69-9002-2123	WS 035	Male	VR2W-104853	Sh1
2010-04-24 02:20:47	A69-9002-1487	WS 011	NA	VR2W-104854	E1
2010-04-24 02:21:06	A69-9002-2123	WS 035	Male	VR2W-104853	Sh1
2010-04-24 02:23:54	A69-9002-1487	WS 011	NA	VR2W-104854	E1
2010-04-24 02:23:53	A69-9002-2123	WS 035	Male	VR2W-104853	Sh1
2010-04-24 02:26:14	A69-9002-1487	WS 011	NA	VR2W-104854	E1
2010-04-24 02:26:22	A69-9002-2123	WS 035	Male	VR2W-104853	Sh1
2010-04-24 02:27:47	A69-9002-1487	WS 011	NA	VR2W-104854	E1
2010-04-24 02:27:17	A69-9002-1487	WS 011	NA	VR2W-104853	Sh1
2010-04-24 02:28:14	A69-9002-2123	WS 035	Male	VR2W-104853	Sh1
2010-04-24 02:29:50	A69-9002-1487	WS 011	NA	VR2W-104854	E1
2010-04-24 02:35:52	A69-9002-1487	WS 011	NA	VR2W-104854	E1
2010-04-24 02:39:26	A69-9002-2123	WS 035	Male	VR2W-104853	Sh1
2010-04-24 02:47:52	A69-9002-2123	WS 035	Male	VR2W-104854	E1
2010-04-24 02:50:47	A69-9002-2123	WS 035	Male	VR2W-104854	E1
2010-04-24 02:55:57	A69-9002-2123	WS 035	Male	VR2W-104854	E1
2010-04-24 02:57:42	A69-9002-2123	WS 035	Male	VR2W-104854	E1
2010-04-24 02:58:29	A69-9002-1487	WS 011	NA	VR2W-104853	Sh1
2010-04-24 03:01:05	A69-9002-1487	WS 011	NA	VR2W-104854	E1
2010-04-24 03:00:34	A69-9002-1487	WS 011	NA	VR2W-104853	Sh1
2010-04-24 03:04:09	A69-9002-1487	WS 011	NA	VR2W-104854	E1
2010-04-24 03:07:13	A69-9002-1487	WS 011	NA	VR2W-104854	E1
2010-04-24 03:10:15	A69-9002-1487	WS 011	NA	VR2W-104854	E1
2010-04-24 03:16:07	A69-9002-1487	WS 011	NA	VR2W-104854	E1
2010-04-24 03:18:49	A69-9002-1487	WS 011	NA	VR2W-104854	E1
2010-04-24 03:21:07	A69-9002-1487	WS 011	NA	VR2W-104854	E1
2010-04-24 03:24:34	A69-9002-1487	WS 011	NA	VR2W-104854	E1
2010-04-24 03:27:19	A69-9002-1487	WS 011	NA	VR2W-104854	E1
2010-04-24 03:31:38	A69-9002-1487	WS 011	NA	VR2W-104854	E1
2010-04-24 03:34:15	A69-9002-1487	WS 011	NA	VR2W-104854	E1
2010-04-24 03:37:09	A69-9002-2123	WS 035	Male	VR2W-104854	E1
2010-04-24 03:39:02	A69-9002-2123	WS 035	Male	VR2W-104853	Sh1
2010-04-24 03:40:45	A69-9002-2123	WS 035	Male	VR2W-104853	Sh1
2010-04-24 03:44:54	A69-9002-1487	WS 011	NA	VR2W-104854	E1
2010-04-24 03:47:10	A69-9002-1487	WS 011	NA	VR2W-104854	E1
2010-04-24 03:48:37	A69-9002-1487	WS 011	NA	VR2W-104854	E1
2010-04-24 03:49:30	A69-9002-2123	WS 035	Male	VR2W-104853	Sh1
2010-04-24 03:50:27	A69-9002-1487	WS 011	NA	VR2W-104854	E1
2010-04-24 03:51:10	A69-9002-2123	WS 035	Male	VR2W-104853	Sh1
2010-04-24 03:53:02	A69-9002-1487	WS 011	NA	VR2W-104854	E1
2010-04-24 03:53:25	A69-9002-2123	WS 035	Male	VR2W-104853	Sh1
2010-04-24 03:54:49	A69-9002-2123	WS 035	Male	VR2W-104853	Sh1
2010-04-24 03:58:07	A69-9002-1487	WS 011	NA	VR2W-104854	E1
2010-04-24 04:00:39	A69-9002-2123	WS 035	Male	VR2W-104853	Sh1
2010-04-24 04:04:02	A69-9002-1487	WS 011	NA	VR2W-104854	E1
2010-04-24 04:34:58	A69-9002-2123	WS 035	Male	VR2W-104853	Sh1
2010-04-24 04:36:19	A69-9002-2123	WS 035	Male	VR2W-104853	Sh1
2010-04-24 04:37:56	A69-9002-2123	WS 035	Male	VR2W-104853	Sh1
2010-04-24 04:40:06	A69-9002-2123	WS 035	Male	VR2W-104853	Sh1
2010-04-24 04:41:22	A69-9002-2123	WS 035	Male	VR2W-104853	Sh1
2010-04-24 05:04:39	A69-9002-2123	WS 035	Male	VR2W-104853	Sh1
2010-04-24 05:09:48	A69-9002-2123	WS 035	Male	VR2W-104854	E1
2010-04-24 05:11:02	A69-9002-2120	WS 034	Male	VR2W-104858	E5
2010-04-24 05:12:14	A69-9002-2123	WS 035	Male	VR2W-104854	E1
2010-04-24 05:13:08	A69-9002-2120	WS 034	Male	VR2W-104858	E5
2010-04-24 05:14:14	A69-9002-2120	WS 034	Male	VR2W-104858	E5
2010-04-24 05:15:21	A69-9002-2120	WS 034	Male	VR2W-104858	E5
2010-04-24 05:16:31	A69-9002-2120	WS 034	Male	VR2W-104858	E5
2010-04-24 05:31:04	A69-9002-2123	WS 035	Male	VR2W-104854	E1
2010-04-24 05:50:12	A69-9002-2120	WS 034	Male	VR2W-104858	E5
2010-04-24 05:52:42	A69-9002-2120	WS 034	Male	VR2W-104858	E5
2010-04-24 05:54:39	A69-9002-2120	WS 034	Male	VR2W-104858	E5
2010-04-24 06:15:18	A69-9002-2123	WS 035	Male	VR2W-104854	E1
2010-04-24 06:23:23	A69-9002-2123	WS 035	Male	VR2W-104854	E1
2010-04-24 06:25:24	A69-9002-2123	WS 035	Male	VR2W-104854	E1
2010-04-24 06:28:20	A69-9002-2123	WS 035	Male	VR2W-104854	E1
2010-04-24 06:41:38	A69-9002-2120	WS 034	Male	VR2W-104858	E5
2010-04-24 06:51:32	A69-9002-1487	WS 011	NA	VR2W-104854	E1
2010-04-24 06:53:22	A69-9002-1487	WS 011	NA	VR2W-104854	E1
2010-04-24 06:58:04	A69-9002-1487	WS 011	NA	VR2W-104854	E1
2010-04-24 06:59:10	A69-9002-1487	WS 011	NA	VR2W-104854	E1
2010-04-24 07:00:17	A69-9002-1487	WS 011	NA	VR2W-104854	E1
2010-04-24 08:43:58	A69-9002-1487	WS 011	NA	VR2W-104854	E1
2010-04-24 08:45:20	A69-9002-1487	WS 011	NA	VR2W-104854	E1
2010-04-24 08:47:01	A69-9002-1487	WS 011	NA	VR2W-104854	E1
2010-04-24 08:49:17	A69-9002-1487	WS 011	NA	VR2W-104854	E1
2010-04-24 08:50:45	A69-9002-1487	WS 011	NA	VR2W-104854	E1
2010-04-24 08:55:12	A69-9002-1487	WS 011	NA	VR2W-104854	E1
2010-04-24 08:55:36	A69-9002-2123	WS 035	Male	VR2W-104854	E1
2010-04-24 08:58:26	A69-9002-1487	WS 011	NA	VR2W-104854	E1
2010-04-24 09:16:59	A69-9002-1482	WS 038	Female	VR2W-104854	E1
2010-04-24 09:19:12	A69-9002-1482	WS 038	Female	VR2W-104854	E1
2010-04-24 09:20:34	A69-9002-1482	WS 038	Female	VR2W-104854	E1
2010-04-24 09:22:11	A69-9002-1482	WS 038	Female	VR2W-104854	E1
2010-04-24 09:33:28	A69-9002-2123	WS 035	Male	VR2W-104856	E2
2010-04-24 09:35:44	A69-9002-2123	WS 035	Male	VR2W-104856	E2
2010-04-24 09:38:57	A69-9002-2123	WS 035	Male	VR2W-104856	E2
2010-04-24 09:53:16	A69-9002-2123	WS 035	Male	VR2W-104844	E3
2010-04-24 09:54:54	A69-9002-2123	WS 035	Male	VR2W-104844	E3
2010-04-24 09:57:03	A69-9002-2123	WS 035	Male	VR2W-104844	E3
2010-04-24 09:58:17	A69-9002-2123	WS 035	Male	VR2W-104844	E3
2010-04-24 10:08:10	A69-9002-1482	WS 038	Female	VR2W-104856	E2
2010-04-24 10:10:56	A69-9002-1482	WS 038	Female	VR2W-104856	E2
2010-04-24 10:31:18	A69-9002-2123	WS 035	Male	VR2W-104851	E4
2010-04-24 10:32:25	A69-9002-1482	WS 038	Female	VR2W-104844	E3
2010-04-24 11:05:23	A69-9002-2123	WS 035	Male	VR2W-104858	E5
2010-04-24 11:07:48	A69-9002-1487	WS 011	NA	VR2W-104856	E2
2010-04-24 11:19:18	A69-9002-1482	WS 038	Female	VR2W-104851	E4
2010-04-24 11:21:34	A69-9002-1482	WS 038	Female	VR2W-104851	E4
2010-04-24 11:24:52	A69-9002-1482	WS 038	Female	VR2W-104851	E4
2010-04-24 11:29:34	A69-9002-1482	WS 038	Female	VR2W-104851	E4
2010-04-24 11:31:28	A69-9002-1487	WS 011	NA	VR2W-104844	E3
2010-04-24 11:33:33	A69-9002-1487	WS 011	NA	VR2W-104844	E3
2010-04-24 12:26:06	A69-9002-1482	WS 038	Female	VR2W-104844	E3
2010-04-24 12:29:01	A69-9002-1482	WS 038	Female	VR2W-104844	E3
2010-04-24 12:35:50	A69-9002-1482	WS 038	Female	VR2W-104844	E3
2010-04-24 12:39:38	A69-9002-1482	WS 038	Female	VR2W-104844	E3
2010-04-24 12:55:12	A69-9002-1487	WS 011	NA	VR2W-104844	E3
2010-04-24 12:58:05	A69-9002-1487	WS 011	NA	VR2W-104844	E3
2010-04-24 12:58:01	A69-9002-1482	WS 038	Female	VR2W-104856	E2
2010-04-24 12:59:12	A69-9002-1482	WS 038	Female	VR2W-104856	E2
2010-04-24 13:00:47	A69-9002-1487	WS 011	NA	VR2W-104844	E3
2010-04-24 13:00:28	A69-9002-1482	WS 038	Female	VR2W-104856	E2
2010-04-24 13:01:54	A69-9002-1482	WS 038	Female	VR2W-104856	E2
2010-04-24 13:03:03	A69-9002-1487	WS 011	NA	VR2W-104844	E3
2010-04-24 13:03:42	A69-9002-1482	WS 038	Female	VR2W-104856	E2
2010-04-24 13:04:34	A69-9002-1487	WS 011	NA	VR2W-104844	E3
2010-04-24 13:06:30	A69-9002-1487	WS 011	NA	VR2W-104844	E3
2010-04-24 13:06:12	A69-9002-1482	WS 038	Female	VR2W-104856	E2
2010-04-24 13:10:52	A69-9002-1482	WS 038	Female	VR2W-104856	E2
2010-04-24 13:13:18	A69-9002-1482	WS 038	Female	VR2W-104856	E2
2010-04-24 13:15:04	A69-9002-1482	WS 038	Female	VR2W-104856	E2
2010-04-24 13:19:24	A69-9002-1482	WS 038	Female	VR2W-104856	E2
2010-04-24 13:31:56	A69-9002-1487	WS 011	NA	VR2W-104856	E2
2010-04-24 13:33:58	A69-9002-1487	WS 011	NA	VR2W-104856	E2
2010-04-24 13:36:56	A69-9002-1487	WS 011	NA	VR2W-104856	E2
2010-04-24 13:39:35	A69-9002-1482	WS 038	Female	VR2W-104856	E2
2010-04-24 13:39:48	A69-9002-1487	WS 011	NA	VR2W-104856	E2
2010-04-24 13:41:34	A69-9002-1482	WS 038	Female	VR2W-104856	E2
2010-04-24 13:44:27	A69-9002-1482	WS 038	Female	VR2W-104856	E2
2010-04-24 13:47:07	A69-9002-1482	WS 038	Female	VR2W-104856	E2
2010-04-24 13:50:48	A69-9002-1482	WS 038	Female	VR2W-104856	E2
2010-04-24 13:51:06	A69-9002-1487	WS 011	NA	VR2W-104856	E2
2010-04-24 13:54:11	A69-9002-1487	WS 011	NA	VR2W-104856	E2
2010-04-24 13:56:57	A69-9002-1482	WS 038	Female	VR2W-104856	E2
2010-04-24 14:05:31	A69-9002-1487	WS 011	NA	VR2W-104853	Sh1
2010-04-24 14:10:34	A69-9002-1487	WS 011	NA	VR2W-104853	Sh1
2010-04-24 14:13:37	A69-9002-1482	WS 038	Female	VR2W-104856	E2
2010-04-24 14:18:36	A69-9002-1482	WS 038	Female	VR2W-104856	E2
2010-04-24 14:20:07	A69-9002-1482	WS 038	Female	VR2W-104856	E2
2010-04-24 14:20:36	A69-9002-2123	WS 035	Male	VR2W-104845	Sh2
2010-04-24 14:22:05	A69-9002-1482	WS 038	Female	VR2W-104856	E2
2010-04-24 14:24:55	A69-9002-1482	WS 038	Female	VR2W-104856	E2
2010-04-24 14:29:31	A69-9002-1482	WS 038	Female	VR2W-104856	E2
2010-04-24 14:32:31	A69-9002-1482	WS 038	Female	VR2W-104856	E2
2010-04-24 14:35:28	A69-9002-1482	WS 038	Female	VR2W-104856	E2
2010-04-24 15:03:09	A69-9002-1482	WS 038	Female	VR2W-104844	E3
2010-04-24 15:05:08	A69-9002-1482	WS 038	Female	VR2W-104844	E3
2010-04-24 15:08:00	A69-9002-1482	WS 038	Female	VR2W-104844	E3
2010-04-24 15:55:15	A69-9002-1482	WS 038	Female	VR2W-104851	E4
2010-04-24 15:58:20	A69-9002-1482	WS 038	Female	VR2W-104851	E4
2010-04-24 16:04:07	A69-9002-1482	WS 038	Female	VR2W-104851	E4
2010-04-24 16:14:28	A69-9002-2123	WS 035	Male	VR2W-104854	E1
2010-04-24 16:16:07	A69-9002-2123	WS 035	Male	VR2W-104854	E1
2010-04-24 16:30:56	A69-9002-2123	WS 035	Male	VR2W-104854	E1
2010-04-24 16:50:52	A69-9002-2123	WS 035	Male	VR2W-104854	E1
2010-04-24 16:56:52	A69-9002-2123	WS 035	Male	VR2W-104854	E1
2010-04-24 16:58:14	A69-9002-2123	WS 035	Male	VR2W-104854	E1
2010-04-24 16:59:52	A69-9002-2123	WS 035	Male	VR2W-104854	E1
2010-04-24 17:03:28	A69-9002-2123	WS 035	Male	VR2W-104854	E1
2010-04-24 17:05:09	A69-9002-2123	WS 035	Male	VR2W-104854	E1
2010-04-24 17:18:09	A69-9002-1482	WS 038	Female	VR2W-104844	E3
2010-04-24 17:31:29	A69-9002-1487	WS 011	NA	VR2W-104856	E2
2010-04-24 17:44:23	A69-9002-1482	WS 038	Female	VR2W-104851	E4
2010-04-24 17:52:08	A69-9002-1482	WS 038	Female	VR2W-104851	E4
2010-04-24 17:53:57	A69-9002-1482	WS 038	Female	VR2W-104851	E4
2010-04-24 17:56:30	A69-9002-1482	WS 038	Female	VR2W-104851	E4
2010-04-24 18:01:27	A69-9002-1482	WS 038	Female	VR2W-104851	E4
2010-04-24 18:03:20	A69-9002-2123	WS 035	Male	VR2W-104856	E2
2010-04-24 18:05:02	A69-9002-2123	WS 035	Male	VR2W-104856	E2
2010-04-24 18:07:20	A69-9002-2123	WS 035	Male	VR2W-104856	E2
2010-04-24 18:08:53	A69-9002-2123	WS 035	Male	VR2W-104856	E2
2010-04-24 18:13:51	A69-9002-2123	WS 035	Male	VR2W-104856	E2
2010-04-24 18:22:02	A69-9002-1482	WS 038	Female	VR2W-104851	E4
2010-04-24 18:23:25	A69-9002-1482	WS 038	Female	VR2W-104851	E4
2010-04-24 18:30:56	A69-9002-1482	WS 038	Female	VR2W-104851	E4
2010-04-24 18:33:48	A69-9002-1482	WS 038	Female	VR2W-104851	E4
2010-04-24 18:56:18	A69-9002-2123	WS 035	Male	VR2W-104856	E2
2010-04-24 18:57:53	A69-9002-1487	WS 011	NA	VR2W-104854	E1
2010-04-24 18:59:15	A69-9002-2123	WS 035	Male	VR2W-104856	E2
2010-04-24 19:02:47	A69-9002-1487	WS 011	NA	VR2W-104854	E1
2010-04-24 19:04:36	A69-9002-1487	WS 011	NA	VR2W-104854	E1
2010-04-24 19:08:31	A69-9002-1482	WS 038	Female	VR2W-104851	E4
2010-04-24 19:10:09	A69-9002-2123	WS 035	Male	VR2W-104844	E3
2010-04-24 19:12:04	A69-9002-1487	WS 011	NA	VR2W-104854	E1
2010-04-24 19:14:35	A69-9002-1482	WS 038	Female	VR2W-104851	E4
2010-04-24 19:17:17	A69-9002-1487	WS 011	NA	VR2W-104854	E1
2010-04-24 19:19:23	A69-9002-1489	WS 019	Female	VR2W-104858	E5
2010-04-24 19:20:11	A69-9002-1482	WS 038	Female	VR2W-104851	E4
2010-04-24 19:21:31	A69-9002-1487	WS 011	NA	VR2W-104854	E1
2010-04-24 19:22:21	A69-9002-1489	WS 019	Female	VR2W-104858	E5
2010-04-24 19:23:22	A69-9002-1487	WS 011	NA	VR2W-104854	E1
2010-04-24 19:25:10	A69-9002-1489	WS 019	Female	VR2W-104858	E5
2010-04-24 19:25:47	A69-9002-2123	WS 035	Male	VR2W-104844	E3
2010-04-24 19:27:44	A69-9002-1489	WS 019	Female	VR2W-104858	E5
2010-04-24 19:28:34	A69-9002-2123	WS 035	Male	VR2W-104844	E3
2010-04-24 19:44:01	A69-9002-1482	WS 038	Female	VR2W-104844	E3
2010-04-24 19:43:55	A69-9002-2123	WS 035	Male	VR2W-104856	E2
2010-04-24 19:45:55	A69-9002-1482	WS 038	Female	VR2W-104844	E3
2010-04-24 19:46:49	A69-9002-2123	WS 035	Male	VR2W-104856	E2
2010-04-24 19:53:40	A69-9002-2123	WS 035	Male	VR2W-104856	E2
2010-04-24 20:05:44	A69-9002-2123	WS 035	Male	VR2W-104856	E2
2010-04-24 20:13:54	A69-9002-2123	WS 035	Male	VR2W-104856	E2
2010-04-24 20:14:46	A69-9002-1482	WS 038	Female	VR2W-104856	E2
2010-04-24 20:17:32	A69-9002-2123	WS 035	Male	VR2W-104856	E2
2010-04-24 20:24:10	A69-9002-1482	WS 038	Female	VR2W-104844	E3
2010-04-24 20:26:31	A69-9002-1482	WS 038	Female	VR2W-104844	E3
2010-04-24 20:27:42	A69-9002-1489	WS 019	Female	VR2W-104851	E4
2010-04-24 20:28:55	A69-9002-2123	WS 035	Male	VR2W-104856	E2
2010-04-24 20:30:01	A69-9002-1487	WS 011	NA	VR2W-104856	E2
2010-04-24 20:31:00	A69-9002-2123	WS 035	Male	VR2W-104856	E2
2010-04-24 20:34:02	A69-9002-2123	WS 035	Male	VR2W-104856	E2
2010-04-24 20:34:30	A69-9002-1489	WS 019	Female	VR2W-104851	E4
2010-04-24 20:36:29	A69-9002-1489	WS 019	Female	VR2W-104851	E4
2010-04-24 20:39:23	A69-9002-1489	WS 019	Female	VR2W-104851	E4
2010-04-24 20:42:05	A69-9002-1489	WS 019	Female	VR2W-104851	E4
2010-04-24 20:42:24	A69-9002-1482	WS 038	Female	VR2W-104851	E4
2010-04-24 20:45:26	A69-9002-1482	WS 038	Female	VR2W-104851	E4
2010-04-24 20:46:14	A69-9002-2123	WS 035	Male	VR2W-104844	E3
2010-04-24 20:45:53	A69-9002-1489	WS 019	Female	VR2W-104851	E4
2010-04-24 20:46:39	A69-9002-1487	WS 011	NA	VR2W-104844	E3
2010-04-24 20:47:48	A69-9002-1489	WS 019	Female	VR2W-104851	E4
2010-04-24 20:48:29	A69-9002-2123	WS 035	Male	VR2W-104844	E3
2010-04-24 20:48:49	A69-9002-1487	WS 011	NA	VR2W-104844	E3
2010-04-24 20:49:52	A69-9002-2123	WS 035	Male	VR2W-104844	E3
2010-04-24 21:09:02	A69-9002-2123	WS 035	Male	VR2W-104851	E4
2010-04-24 21:10:31	A69-9002-2123	WS 035	Male	VR2W-104851	E4
2010-04-24 21:32:23	A69-9002-1487	WS 011	NA	VR2W-104844	E3
2010-04-24 21:34:17	A69-9002-1487	WS 011	NA	VR2W-104844	E3
2010-04-24 21:36:59	A69-9002-1487	WS 011	NA	VR2W-104844	E3
2010-04-24 21:39:19	A69-9002-1487	WS 011	NA	VR2W-104844	E3
2010-04-24 21:39:09	A69-9002-1482	WS 038	Female	VR2W-104858	E5
2010-04-24 21:40:52	A69-9002-1487	WS 011	NA	VR2W-104844	E3
2010-04-24 21:41:50	A69-9002-1482	WS 038	Female	VR2W-104858	E5
2010-04-24 21:42:53	A69-9002-1487	WS 011	NA	VR2W-104844	E3
2010-04-24 21:45:33	A69-9002-1482	WS 038	Female	VR2W-104858	E5
2010-04-24 21:49:53	A69-9002-1482	WS 038	Female	VR2W-104858	E5
2010-04-24 21:50:43	A69-9002-1487	WS 011	NA	VR2W-104856	E2
2010-04-24 21:52:53	A69-9002-2123	WS 035	Male	VR2W-104844	E3
2010-04-24 21:54:45	A69-9002-1482	WS 038	Female	VR2W-104858	E5
2010-04-24 21:55:45	A69-9002-2123	WS 035	Male	VR2W-104844	E3
2010-04-24 21:57:24	A69-9002-1482	WS 038	Female	VR2W-104858	E5
2010-04-24 21:57:22	A69-9002-1487	WS 011	NA	VR2W-104856	E2
2010-04-24 21:58:25	A69-9002-2123	WS 035	Male	VR2W-104844	E3
2010-04-24 21:59:40	A69-9002-1482	WS 038	Female	VR2W-104858	E5
2010-04-24 21:59:51	A69-9002-1487	WS 011	NA	VR2W-104856	E2
2010-04-24 22:01:43	A69-9002-1487	WS 011	NA	VR2W-104856	E2
2010-04-24 22:09:24	A69-9002-1482	WS 038	Female	VR2W-104858	E5
2010-04-24 22:10:21	A69-9002-2123	WS 035	Male	VR2W-104856	E2
2010-04-24 22:11:31	A69-9002-2123	WS 035	Male	VR2W-104856	E2
2010-04-24 22:12:47	A69-9002-2123	WS 035	Male	VR2W-104856	E2
2010-04-24 22:14:12	A69-9002-2123	WS 035	Male	VR2W-104856	E2
2010-04-24 22:15:58	A69-9002-2123	WS 035	Male	VR2W-104856	E2
2010-04-24 22:18:23	A69-9002-2123	WS 035	Male	VR2W-104856	E2
2010-04-24 22:20:09	A69-9002-2123	WS 035	Male	VR2W-104856	E2
2010-04-24 22:22:35	A69-9002-2123	WS 035	Male	VR2W-104856	E2
2010-04-24 22:24:23	A69-9002-2123	WS 035	Male	VR2W-104856	E2
2010-04-24 22:27:16	A69-9002-1487	WS 011	NA	VR2W-104854	E1
2010-04-24 22:29:48	A69-9002-1487	WS 011	NA	VR2W-104854	E1
2010-04-24 22:34:22	A69-9002-2123	WS 035	Male	VR2W-104856	E2
2010-04-24 22:36:33	A69-9002-2123	WS 035	Male	VR2W-104856	E2
2010-04-24 22:37:50	A69-9002-2123	WS 035	Male	VR2W-104856	E2
2010-04-24 22:39:18	A69-9002-2123	WS 035	Male	VR2W-104856	E2
2010-04-24 22:41:11	A69-9002-2123	WS 035	Male	VR2W-104856	E2
2010-04-24 23:10:21	A69-9002-2123	WS 035	Male	VR2W-104854	E1
2010-04-25 03:21:19	A69-9002-1487	WS 011	NA	VR2W-104861	N1
2010-04-25 06:16:02	A69-9002-2123	WS 035	Male	VR2W-104853	Sh1
2010-04-25 07:02:21	A69-9002-2123	WS 035	Male	VR2W-104854	E1
2010-04-25 10:22:13	A69-9002-2121	WS 037	Male	VR2W-104844	E3
2010-04-25 10:23:20	A69-9002-2121	WS 037	Male	VR2W-104844	E3
2010-04-25 10:27:47	A69-9002-2119	WS 036	Male	VR2W-104856	E2
2010-04-25 10:29:34	A69-9002-2119	WS 036	Male	VR2W-104856	E2
2010-04-25 10:32:04	A69-9002-2119	WS 036	Male	VR2W-104856	E2
2010-04-25 10:33:58	A69-9002-2119	WS 036	Male	VR2W-104856	E2
2010-04-25 10:36:42	A69-9002-2119	WS 036	Male	VR2W-104856	E2
2010-04-25 10:58:09	A69-9002-2119	WS 036	Male	VR2W-104844	E3
2010-04-25 11:00:32	A69-9002-2119	WS 036	Male	VR2W-104844	E3
2010-04-25 11:01:30	A69-9002-2121	WS 037	Male	VR2W-104851	E4
2010-04-25 11:02:13	A69-9002-2119	WS 036	Male	VR2W-104844	E3
2010-04-25 11:10:33	A69-9002-2121	WS 037	Male	VR2W-104851	E4
2010-04-25 11:13:25	A69-9002-2121	WS 037	Male	VR2W-104851	E4
2010-04-25 11:17:51	A69-9002-2123	WS 035	Male	VR2W-104856	E2
2010-04-25 11:20:20	A69-9002-2123	WS 035	Male	VR2W-104856	E2
2010-04-25 11:22:15	A69-9002-2123	WS 035	Male	VR2W-104856	E2
2010-04-25 11:31:49	A69-9002-2119	WS 036	Male	VR2W-104851	E4
2010-04-25 11:35:12	A69-9002-2119	WS 036	Male	VR2W-104851	E4
2010-04-25 11:36:34	A69-9002-2119	WS 036	Male	VR2W-104851	E4
2010-04-25 11:38:13	A69-9002-2119	WS 036	Male	VR2W-104851	E4
2010-04-25 11:40:26	A69-9002-2119	WS 036	Male	VR2W-104851	E4
2010-04-25 11:45:21	A69-9002-2123	WS 035	Male	VR2W-104856	E2
2010-04-25 11:47:25	A69-9002-2123	WS 035	Male	VR2W-104856	E2
2010-04-25 11:57:51	A69-9002-2121	WS 037	Male	VR2W-104858	E5
2010-04-25 12:00:03	A69-9002-2121	WS 037	Male	VR2W-104858	E5
2010-04-25 12:01:22	A69-9002-2121	WS 037	Male	VR2W-104858	E5
2010-04-25 12:24:33	A69-9002-2123	WS 035	Male	VR2W-104854	E1
2010-04-25 12:26:33	A69-9002-2123	WS 035	Male	VR2W-104854	E1
2010-04-25 12:29:27	A69-9002-2123	WS 035	Male	VR2W-104854	E1
2010-04-25 12:32:09	A69-9002-2123	WS 035	Male	VR2W-104854	E1
2010-04-25 12:34:27	A69-9002-2123	WS 035	Male	VR2W-104854	E1
2010-04-25 12:35:46	A69-9002-2119	WS 036	Male	VR2W-104858	E5
2010-04-25 12:35:59	A69-9002-2123	WS 035	Male	VR2W-104854	E1
2010-04-25 12:37:58	A69-9002-2123	WS 035	Male	VR2W-104854	E1
2010-04-25 12:38:07	A69-9002-2119	WS 036	Male	VR2W-104858	E5
2010-04-25 12:39:44	A69-9002-2119	WS 036	Male	VR2W-104858	E5
2010-04-25 12:41:52	A69-9002-2119	WS 036	Male	VR2W-104858	E5
2010-04-25 12:54:56	A69-9002-2123	WS 035	Male	VR2W-104854	E1
2010-04-25 13:03:10	A69-9002-2123	WS 035	Male	VR2W-104854	E1
2010-04-25 13:06:34	A69-9002-2123	WS 035	Male	VR2W-104854	E1
2010-04-25 13:21:58	A69-9002-2123	WS 035	Male	VR2W-104854	E1
2010-04-25 13:24:44	A69-9002-2123	WS 035	Male	VR2W-104854	E1
2010-04-25 13:27:10	A69-9002-2123	WS 035	Male	VR2W-104854	E1
2010-04-25 13:28:57	A69-9002-2123	WS 035	Male	VR2W-104854	E1
2010-04-25 13:33:21	A69-9002-2123	WS 035	Male	VR2W-104854	E1
2010-04-25 15:40:45	A69-9002-2123	WS 035	Male	VR2W-104854	E1
2010-04-25 16:44:09	A69-9002-2123	WS 035	Male	VR2W-104853	Sh1
2010-04-25 17:11:32	A69-9002-2123	WS 035	Male	VR2W-104854	E1
2010-04-25 17:55:46	A69-9002-2123	WS 035	Male	VR2W-104854	E1
2010-04-25 18:00:10	A69-9002-2123	WS 035	Male	VR2W-104854	E1
2010-04-25 18:02:54	A69-9002-2123	WS 035	Male	VR2W-104854	E1
2010-04-25 18:06:59	A69-9002-2123	WS 035	Male	VR2W-104854	E1
2010-04-25 18:09:19	A69-9002-2123	WS 035	Male	VR2W-104854	E1
2010-04-25 19:35:00	A69-9002-2123	WS 035	Male	VR2W-104854	E1
2010-04-25 23:38:44	A69-9002-2121	WS 037	Male	VR2W-104858	E5
2010-04-25 23:43:08	A69-9002-2121	WS 037	Male	VR2W-104858	E5
2010-04-26 00:42:58	A69-9002-2121	WS 037	Male	VR2W-104851	E4
2010-04-26 00:45:49	A69-9002-2121	WS 037	Male	VR2W-104851	E4
2010-04-26 00:48:25	A69-9002-2121	WS 037	Male	VR2W-104851	E4
2010-04-26 00:57:21	A69-9002-2121	WS 037	Male	VR2W-104851	E4
2010-04-26 02:07:55	A69-9002-1482	WS 038	Female	VR2W-104851	E4
2010-04-26 02:15:11	A69-9002-1482	WS 038	Female	VR2W-104851	E4
2010-04-26 03:03:08	A69-9002-2117	WS 015	Female	VR2W-104851	E4
2010-04-26 03:10:44	A69-9002-2117	WS 015	Female	VR2W-104851	E4
2010-04-26 03:13:08	A69-9002-2117	WS 015	Female	VR2W-104851	E4
2010-04-26 03:18:44	A69-9002-2117	WS 015	Female	VR2W-104851	E4
2010-04-26 03:23:49	A69-9002-2117	WS 015	Female	VR2W-104851	E4
2010-04-26 03:25:44	A69-9002-2126	WS 033	Female	VR2W-104844	E3
2010-04-26 03:27:22	A69-9002-2126	WS 033	Female	VR2W-104844	E3
2010-04-26 03:29:32	A69-9002-2126	WS 033	Female	VR2W-104844	E3
2010-04-26 03:29:40	A69-9002-2117	WS 015	Female	VR2W-104851	E4
2010-04-26 03:30:48	A69-9002-2126	WS 033	Female	VR2W-104844	E3
2010-04-26 03:32:14	A69-9002-2126	WS 033	Female	VR2W-104844	E3
2010-04-26 03:32:21	A69-9002-2117	WS 015	Female	VR2W-104851	E4
2010-04-26 03:34:39	A69-9002-2117	WS 015	Female	VR2W-104851	E4
2010-04-26 03:38:16	A69-9002-2126	WS 033	Female	VR2W-104844	E3
2010-04-26 04:09:24	A69-9002-2126	WS 033	Female	VR2W-104844	E3
2010-04-26 04:11:52	A69-9002-2126	WS 033	Female	VR2W-104844	E3
2010-04-26 04:13:44	A69-9002-2126	WS 033	Female	VR2W-104844	E3
2010-04-26 04:16:23	A69-9002-2126	WS 033	Female	VR2W-104844	E3
2010-04-26 04:18:36	A69-9002-2126	WS 033	Female	VR2W-104844	E3
2010-04-26 04:23:43	A69-9002-2126	WS 033	Female	VR2W-104844	E3
2010-04-26 04:24:53	A69-9002-2126	WS 033	Female	VR2W-104844	E3
2010-04-26 04:24:59	A69-9002-2117	WS 015	Female	VR2W-104844	E3
2010-04-26 04:26:08	A69-9002-2126	WS 033	Female	VR2W-104844	E3
2010-04-26 04:48:57	A69-9002-2117	WS 015	Female	VR2W-104856	E2
2010-04-26 04:52:39	A69-9002-2117	WS 015	Female	VR2W-104856	E2
2010-04-26 04:53:45	A69-9002-2117	WS 015	Female	VR2W-104856	E2
2010-04-26 04:54:50	A69-9002-2117	WS 015	Female	VR2W-104856	E2
2010-04-26 04:55:58	A69-9002-2117	WS 015	Female	VR2W-104856	E2
2010-04-26 04:57:09	A69-9002-2117	WS 015	Female	VR2W-104856	E2
2010-04-26 04:58:27	A69-9002-2117	WS 015	Female	VR2W-104856	E2
2010-04-26 05:04:19	A69-9002-2126	WS 033	Female	VR2W-104851	E4
2010-04-26 05:06:44	A69-9002-2126	WS 033	Female	VR2W-104851	E4
2010-04-26 05:08:28	A69-9002-2126	WS 033	Female	VR2W-104851	E4
2010-04-26 05:10:53	A69-9002-2126	WS 033	Female	VR2W-104851	E4
2010-04-26 05:12:38	A69-9002-2126	WS 033	Female	VR2W-104851	E4
2010-04-26 05:15:01	A69-9002-2126	WS 033	Female	VR2W-104851	E4
2010-04-26 05:16:41	A69-9002-2126	WS 033	Female	VR2W-104851	E4
2010-04-26 05:18:57	A69-9002-2126	WS 033	Female	VR2W-104851	E4
2010-04-26 05:20:25	A69-9002-2126	WS 033	Female	VR2W-104851	E4
2010-04-26 05:22:15	A69-9002-2126	WS 033	Female	VR2W-104851	E4
2010-04-26 05:30:04	A69-9002-2117	WS 015	Female	VR2W-104854	E1
2010-04-26 05:32:28	A69-9002-2117	WS 015	Female	VR2W-104854	E1
2010-04-26 05:34:09	A69-9002-2117	WS 015	Female	VR2W-104854	E1
2010-04-26 07:05:36	A69-9002-2126	WS 033	Female	VR2W-104858	E5
2010-04-26 07:45:23	A69-9002-2117	WS 015	Female	VR2W-104861	N1
2010-04-26 07:46:43	A69-9002-2117	WS 015	Female	VR2W-104861	N1
2010-04-26 07:48:18	A69-9002-2117	WS 015	Female	VR2W-104861	N1
2010-04-26 07:53:25	A69-9002-2117	WS 015	Female	VR2W-104861	N1
2010-04-26 07:56:27	A69-9002-2117	WS 015	Female	VR2W-104861	N1
2010-04-26 07:59:26	A69-9002-2117	WS 015	Female	VR2W-104861	N1
2010-04-26 08:57:49	A69-9002-2126	WS 033	Female	VR2W-104851	E4
2010-04-26 09:02:33	A69-9002-2126	WS 033	Female	VR2W-104851	E4
2010-04-26 09:08:46	A69-9002-2126	WS 033	Female	VR2W-104851	E4
2010-04-26 09:25:28	A69-9002-1482	WS 038	Female	VR2W-104851	E4
2010-04-26 09:27:07	A69-9002-1482	WS 038	Female	VR2W-104851	E4
2010-04-26 09:29:19	A69-9002-1482	WS 038	Female	VR2W-104851	E4
2010-04-26 09:30:38	A69-9002-1482	WS 038	Female	VR2W-104851	E4
2010-04-26 09:32:11	A69-9002-1482	WS 038	Female	VR2W-104851	E4
2010-04-26 09:34:12	A69-9002-1482	WS 038	Female	VR2W-104851	E4
2010-04-26 10:12:15	A69-9002-1482	WS 038	Female	VR2W-104844	E3
2010-04-26 10:16:46	A69-9002-1482	WS 038	Female	VR2W-104844	E3
2010-04-26 10:19:17	A69-9002-1482	WS 038	Female	VR2W-104844	E3
2010-04-26 10:24:06	A69-9002-1482	WS 038	Female	VR2W-104844	E3
2010-04-26 10:26:41	A69-9002-1482	WS 038	Female	VR2W-104844	E3
2010-04-26 10:57:04	A69-9002-1482	WS 038	Female	VR2W-104856	E2
2010-04-26 11:02:48	A69-9002-1482	WS 038	Female	VR2W-104856	E2
2010-04-26 11:38:49	A69-9002-1482	WS 038	Female	VR2W-104854	E1
2010-04-26 11:41:19	A69-9002-1482	WS 038	Female	VR2W-104854	E1
2010-04-26 11:48:35	A69-9002-1482	WS 038	Female	VR2W-104854	E1
2010-04-26 11:54:19	A69-9002-2117	WS 015	Female	VR2W-104861	N1
2010-04-26 11:55:38	A69-9002-2117	WS 015	Female	VR2W-104861	N1
2010-04-26 12:15:45	A69-9002-2117	WS 015	Female	VR2W-104853	Sh1
2010-04-26 12:23:15	A69-9002-2123	WS 035	Male	VR2W-104861	N1
2010-04-26 12:28:12	A69-9002-2123	WS 035	Male	VR2W-104861	N1
2010-04-26 12:30:51	A69-9002-2126	WS 033	Female	VR2W-104858	E5
2010-04-26 12:36:42	A69-9002-2126	WS 033	Female	VR2W-104858	E5
2010-04-26 12:37:40	A69-9002-2117	WS 015	Female	VR2W-104853	Sh1
2010-04-26 12:39:03	A69-9002-2126	WS 033	Female	VR2W-104858	E5
2010-04-26 12:42:47	A69-9002-2126	WS 033	Female	VR2W-104858	E5
2010-04-26 12:43:58	A69-9002-2126	WS 033	Female	VR2W-104858	E5
2010-04-26 12:45:15	A69-9002-2126	WS 033	Female	VR2W-104858	E5
2010-04-26 12:49:26	A69-9002-2117	WS 015	Female	VR2W-104853	Sh1
2010-04-26 12:51:12	A69-9002-2126	WS 033	Female	VR2W-104858	E5
2010-04-26 12:52:07	A69-9002-2117	WS 015	Female	VR2W-104853	Sh1
2010-04-26 12:53:55	A69-9002-2123	WS 035	Male	VR2W-104861	N1
2010-04-26 12:54:36	A69-9002-2126	WS 033	Female	VR2W-104858	E5
2010-04-26 12:55:15	A69-9002-2123	WS 035	Male	VR2W-104861	N1
2010-04-26 12:54:22	A69-9002-2117	WS 015	Female	VR2W-104853	Sh1
2010-04-26 12:56:01	A69-9002-2126	WS 033	Female	VR2W-104858	E5
2010-04-26 12:57:44	A69-9002-2126	WS 033	Female	VR2W-104858	E5
2010-04-26 12:57:36	A69-9002-2117	WS 015	Female	VR2W-104853	Sh1
2010-04-26 13:04:30	A69-9002-2123	WS 035	Male	VR2W-104861	N1
2010-04-26 13:05:23	A69-9002-2126	WS 033	Female	VR2W-104858	E5
2010-04-26 13:06:58	A69-9002-2123	WS 035	Male	VR2W-104861	N1
2010-04-26 13:08:50	A69-9002-2123	WS 035	Male	VR2W-104861	N1
2010-04-26 13:09:17	A69-9002-2126	WS 033	Female	VR2W-104858	E5
2010-04-26 13:10:42	A69-9002-2126	WS 033	Female	VR2W-104858	E5
2010-04-26 13:11:29	A69-9002-2123	WS 035	Male	VR2W-104861	N1
2010-04-26 13:15:02	A69-9002-2123	WS 035	Male	VR2W-104861	N1
2010-04-26 13:16:36	A69-9002-2123	WS 035	Male	VR2W-104861	N1
2010-04-26 13:18:38	A69-9002-2123	WS 035	Male	VR2W-104861	N1
2010-04-26 13:18:49	A69-9002-2126	WS 033	Female	VR2W-104858	E5
2010-04-26 13:20:19	A69-9002-2126	WS 033	Female	VR2W-104858	E5
2010-04-26 13:21:38	A69-9002-2123	WS 035	Male	VR2W-104861	N1
2010-04-26 13:22:14	A69-9002-2126	WS 033	Female	VR2W-104858	E5
2010-04-26 13:24:32	A69-9002-2123	WS 035	Male	VR2W-104861	N1
2010-04-26 13:29:31	A69-9002-2123	WS 035	Male	VR2W-104861	N1
2010-04-26 13:33:02	A69-9002-2123	WS 035	Male	VR2W-104861	N1
2010-04-26 13:33:04	A69-9002-2126	WS 033	Female	VR2W-104858	E5
2010-04-26 13:36:12	A69-9002-2117	WS 015	Female	VR2W-104861	N1
2010-04-26 13:36:29	A69-9002-2126	WS 033	Female	VR2W-104858	E5
2010-04-26 13:37:57	A69-9002-2126	WS 033	Female	VR2W-104858	E5
2010-04-26 13:39:13	A69-9002-2117	WS 015	Female	VR2W-104861	N1
2010-04-26 13:42:11	A69-9002-2117	WS 015	Female	VR2W-104861	N1
2010-04-26 13:42:19	A69-9002-2126	WS 033	Female	VR2W-104858	E5
2010-04-26 13:45:03	A69-9002-2117	WS 015	Female	VR2W-104861	N1
2010-04-26 13:47:19	A69-9002-2126	WS 033	Female	VR2W-104858	E5
2010-04-26 13:50:11	A69-9002-2126	WS 033	Female	VR2W-104858	E5
2010-04-26 13:56:21	A69-9002-2126	WS 033	Female	VR2W-104858	E5
2010-04-26 13:57:55	A69-9002-2126	WS 033	Female	VR2W-104858	E5
2010-04-26 14:05:55	A69-9002-2126	WS 033	Female	VR2W-104858	E5
2010-04-26 14:08:44	A69-9002-2126	WS 033	Female	VR2W-104858	E5
2010-04-26 14:16:10	A69-9002-2126	WS 033	Female	VR2W-104858	E5
2010-04-26 14:18:51	A69-9002-2126	WS 033	Female	VR2W-104858	E5
2010-04-26 14:21:11	A69-9002-2126	WS 033	Female	VR2W-104858	E5
2010-04-26 14:22:44	A69-9002-2126	WS 033	Female	VR2W-104858	E5
2010-04-26 14:35:56	A69-9002-2126	WS 033	Female	VR2W-104858	E5
2010-04-26 14:37:45	A69-9002-2126	WS 033	Female	VR2W-104858	E5
2010-04-26 14:42:19	A69-9002-2126	WS 033	Female	VR2W-104858	E5
2010-04-26 14:45:15	A69-9002-2126	WS 033	Female	VR2W-104858	E5
2010-04-26 14:48:05	A69-9002-2126	WS 033	Female	VR2W-104858	E5
2010-04-26 14:50:39	A69-9002-2126	WS 033	Female	VR2W-104858	E5
2010-04-26 14:52:43	A69-9002-2126	WS 033	Female	VR2W-104858	E5
2010-04-26 14:55:45	A69-9002-2126	WS 033	Female	VR2W-104858	E5
2010-04-26 14:58:45	A69-9002-2126	WS 033	Female	VR2W-104858	E5
2010-04-26 15:16:29	A69-9002-2123	WS 035	Male	VR2W-104861	N1
2010-04-26 15:33:07	A69-9002-2123	WS 035	Male	VR2W-104861	N1
2010-04-26 15:34:36	A69-9002-2126	WS 033	Female	VR2W-104858	E5
2010-04-26 15:55:07	A69-9002-2123	WS 035	Male	VR2W-104861	N1
2010-04-26 15:57:04	A69-9002-2126	WS 033	Female	VR2W-104858	E5
2010-04-26 15:58:07	A69-9002-2123	WS 035	Male	VR2W-104861	N1
2010-04-26 16:01:00	A69-9002-2123	WS 035	Male	VR2W-104861	N1
2010-04-26 16:02:31	A69-9002-2126	WS 033	Female	VR2W-104858	E5
2010-04-26 16:03:42	A69-9002-2123	WS 035	Male	VR2W-104861	N1
2010-04-26 16:05:47	A69-9002-2126	WS 033	Female	VR2W-104858	E5
2010-04-26 16:10:03	A69-9002-2126	WS 033	Female	VR2W-104858	E5
2010-04-26 16:41:27	A69-9002-2126	WS 033	Female	VR2W-104851	E4
2010-04-26 17:38:58	A69-9002-2126	WS 033	Female	VR2W-104844	E3
2010-04-26 17:41:23	A69-9002-2126	WS 033	Female	VR2W-104844	E3
2010-04-26 17:43:10	A69-9002-2126	WS 033	Female	VR2W-104844	E3
2010-04-26 17:45:38	A69-9002-2126	WS 033	Female	VR2W-104844	E3
2010-04-26 18:00:46	A69-9002-2124	WS 027	NA	VR2W-104851	E4
2010-04-26 18:03:10	A69-9002-2124	WS 027	NA	VR2W-104851	E4
2010-04-26 18:04:54	A69-9002-2124	WS 027	NA	VR2W-104851	E4
2010-04-26 18:07:14	A69-9002-2124	WS 027	NA	VR2W-104851	E4
2010-04-26 18:08:51	A69-9002-2124	WS 027	NA	VR2W-104851	E4
2010-04-26 18:10:59	A69-9002-2124	WS 027	NA	VR2W-104851	E4
2010-04-26 18:13:12	A69-9002-2126	WS 033	Female	VR2W-104844	E3
2010-04-26 18:15:23	A69-9002-2126	WS 033	Female	VR2W-104844	E3
2010-04-26 18:16:39	A69-9002-2126	WS 033	Female	VR2W-104844	E3
2010-04-26 18:18:06	A69-9002-2126	WS 033	Female	VR2W-104844	E3
2010-04-26 18:37:43	A69-9002-2124	WS 027	NA	VR2W-104858	E5
2010-04-26 18:40:31	A69-9002-2124	WS 027	NA	VR2W-104858	E5
2010-04-26 18:43:02	A69-9002-2124	WS 027	NA	VR2W-104858	E5
2010-04-26 18:44:59	A69-9002-2124	WS 027	NA	VR2W-104858	E5
2010-04-26 18:55:01	A69-9002-2124	WS 027	NA	VR2W-104858	E5
2010-04-26 18:57:32	A69-9002-2124	WS 027	NA	VR2W-104858	E5
2010-04-26 18:59:30	A69-9002-2124	WS 027	NA	VR2W-104858	E5
2010-04-26 19:02:19	A69-9002-2124	WS 027	NA	VR2W-104858	E5
2010-04-26 19:17:42	A69-9002-2126	WS 033	Female	VR2W-104851	E4
2010-04-26 19:25:32	A69-9002-2124	WS 027	NA	VR2W-104858	E5
2010-04-26 19:27:20	A69-9002-2124	WS 027	NA	VR2W-104858	E5
2010-04-26 19:29:53	A69-9002-2124	WS 027	NA	VR2W-104858	E5
2010-04-26 19:58:21	A69-9002-2124	WS 027	NA	VR2W-104858	E5
2010-04-26 21:37:25	A69-9002-2124	WS 027	NA	VR2W-104858	E5
2010-04-26 21:59:33	A69-9002-1482	WS 038	Female	VR2W-104853	Sh1
2010-04-26 22:03:38	A69-9002-1482	WS 038	Female	VR2W-104853	Sh1
2010-04-26 22:05:57	A69-9002-1482	WS 038	Female	VR2W-104853	Sh1
2010-04-26 22:07:29	A69-9002-1482	WS 038	Female	VR2W-104853	Sh1
2010-04-26 22:09:31	A69-9002-1482	WS 038	Female	VR2W-104853	Sh1
2010-04-26 22:09:55	A69-9002-2123	WS 035	Male	VR2W-104853	Sh1
2010-04-26 22:11:44	A69-9002-2123	WS 035	Male	VR2W-104853	Sh1
2010-04-26 22:14:14	A69-9002-2123	WS 035	Male	VR2W-104853	Sh1
2010-04-26 22:16:10	A69-9002-2123	WS 035	Male	VR2W-104853	Sh1
2010-04-26 22:26:05	A69-9002-2123	WS 035	Male	VR2W-104856	E2
2010-04-26 22:31:35	A69-9002-2126	WS 033	Female	VR2W-104851	E4
2010-04-26 22:33:24	A69-9002-2126	WS 033	Female	VR2W-104851	E4
2010-04-26 22:35:55	A69-9002-2126	WS 033	Female	VR2W-104851	E4
2010-04-26 22:37:53	A69-9002-2126	WS 033	Female	VR2W-104851	E4
2010-04-26 22:43:11	A69-9002-1482	WS 038	Female	VR2W-104856	E2
2010-04-26 22:45:40	A69-9002-1482	WS 038	Female	VR2W-104856	E2
2010-04-26 22:47:33	A69-9002-1482	WS 038	Female	VR2W-104856	E2
2010-04-26 22:51:35	A69-9002-2124	WS 027	NA	VR2W-104858	E5
2010-04-26 22:54:00	A69-9002-1482	WS 038	Female	VR2W-104856	E2
2010-04-26 22:54:41	A69-9002-2126	WS 033	Female	VR2W-104844	E3
2010-04-26 22:56:11	A69-9002-2126	WS 033	Female	VR2W-104844	E3
2010-04-26 22:58:04	A69-9002-2126	WS 033	Female	VR2W-104844	E3
2010-04-26 23:03:04	A69-9002-2126	WS 033	Female	VR2W-104844	E3
2010-04-26 23:04:35	A69-9002-2126	WS 033	Female	VR2W-104844	E3
2010-04-26 23:09:22	A69-9002-2126	WS 033	Female	VR2W-104844	E3
2010-04-26 23:19:55	A69-9002-1482	WS 038	Female	VR2W-104844	E3
2010-04-26 23:21:10	A69-9002-1482	WS 038	Female	VR2W-104844	E3
2010-04-26 23:22:36	A69-9002-1482	WS 038	Female	VR2W-104844	E3
2010-04-26 23:24:23	A69-9002-1482	WS 038	Female	VR2W-104844	E3
2010-04-26 23:26:52	A69-9002-1482	WS 038	Female	VR2W-104844	E3
2010-04-26 23:27:37	A69-9002-2126	WS 033	Female	VR2W-104856	E2
2010-04-26 23:28:46	A69-9002-1482	WS 038	Female	VR2W-104844	E3
2010-04-26 23:28:55	A69-9002-2124	WS 027	NA	VR2W-104858	E5
2010-04-26 23:31:26	A69-9002-1482	WS 038	Female	VR2W-104844	E3
2010-04-26 23:31:38	A69-9002-2123	WS 035	Male	VR2W-104844	E3
2010-04-26 23:33:13	A69-9002-2123	WS 035	Male	VR2W-104844	E3
2010-04-26 23:34:46	A69-9002-2124	WS 027	NA	VR2W-104858	E5
2010-04-26 23:35:11	A69-9002-1482	WS 038	Female	VR2W-104844	E3
2010-04-26 23:37:00	A69-9002-1482	WS 038	Female	VR2W-104844	E3
2010-04-26 23:37:05	A69-9002-2124	WS 027	NA	VR2W-104858	E5
2010-04-26 23:39:37	A69-9002-1482	WS 038	Female	VR2W-104844	E3
2010-04-26 23:42:51	A69-9002-1482	WS 038	Female	VR2W-104844	E3
2010-04-26 23:42:59	A69-9002-2126	WS 033	Female	VR2W-104844	E3
2010-04-26 23:44:00	A69-9002-1482	WS 038	Female	VR2W-104844	E3
2010-04-26 23:45:12	A69-9002-1482	WS 038	Female	VR2W-104844	E3
2010-04-26 23:45:58	A69-9002-2126	WS 033	Female	VR2W-104844	E3
2010-04-26 23:46:32	A69-9002-1482	WS 038	Female	VR2W-104844	E3
2010-04-26 23:46:53	A69-9002-2124	WS 027	NA	VR2W-104858	E5
2010-04-26 23:48:08	A69-9002-1482	WS 038	Female	VR2W-104844	E3
2010-04-26 23:48:50	A69-9002-2126	WS 033	Female	VR2W-104844	E3
2010-04-26 23:50:14	A69-9002-1482	WS 038	Female	VR2W-104844	E3
2010-04-26 23:51:21	A69-9002-1482	WS 038	Female	VR2W-104844	E3
2010-04-26 23:51:31	A69-9002-2126	WS 033	Female	VR2W-104844	E3
2010-04-26 23:52:29	A69-9002-1482	WS 038	Female	VR2W-104844	E3
2010-04-26 23:53:40	A69-9002-1482	WS 038	Female	VR2W-104844	E3
2010-04-26 23:53:47	A69-9002-2126	WS 033	Female	VR2W-104844	E3
2010-04-26 23:54:59	A69-9002-1482	WS 038	Female	VR2W-104844	E3
2010-04-26 23:55:14	A69-9002-2126	WS 033	Female	VR2W-104844	E3
2010-04-26 23:56:30	A69-9002-1482	WS 038	Female	VR2W-104844	E3
2010-04-26 23:57:01	A69-9002-2126	WS 033	Female	VR2W-104844	E3
2010-04-26 23:58:28	A69-9002-1482	WS 038	Female	VR2W-104844	E3
2010-04-27 00:01:28	A69-9002-2126	WS 033	Female	VR2W-104844	E3
2010-04-27 00:03:51	A69-9002-1482	WS 038	Female	VR2W-104844	E3
2010-04-27 00:03:31	A69-9002-2123	WS 035	Male	VR2W-104851	E4
2010-04-27 00:04:12	A69-9002-2126	WS 033	Female	VR2W-104844	E3
2010-04-27 00:06:02	A69-9002-2123	WS 035	Male	VR2W-104851	E4
2010-04-27 00:07:31	A69-9002-2124	WS 027	NA	VR2W-104858	E5
2010-04-27 00:08:01	A69-9002-2123	WS 035	Male	VR2W-104851	E4
2010-04-27 00:08:56	A69-9002-1482	WS 038	Female	VR2W-104844	E3
2010-04-27 00:10:31	A69-9002-2124	WS 027	NA	VR2W-104858	E5
2010-04-27 00:10:51	A69-9002-2123	WS 035	Male	VR2W-104851	E4
2010-04-27 00:11:55	A69-9002-1482	WS 038	Female	VR2W-104844	E3
2010-04-27 00:12:57	A69-9002-2126	WS 033	Female	VR2W-104844	E3
2010-04-27 00:14:48	A69-9002-1482	WS 038	Female	VR2W-104844	E3
2010-04-27 00:15:46	A69-9002-2126	WS 033	Female	VR2W-104844	E3
2010-04-27 00:17:30	A69-9002-1482	WS 038	Female	VR2W-104844	E3
2010-04-27 00:18:19	A69-9002-2126	WS 033	Female	VR2W-104844	E3
2010-04-27 00:19:46	A69-9002-1482	WS 038	Female	VR2W-104844	E3
2010-04-27 00:21:16	A69-9002-1482	WS 038	Female	VR2W-104844	E3
2010-04-27 00:23:18	A69-9002-2126	WS 033	Female	VR2W-104844	E3
2010-04-27 00:25:55	A69-9002-1482	WS 038	Female	VR2W-104844	E3
2010-04-27 00:26:08	A69-9002-2126	WS 033	Female	VR2W-104844	E3
2010-04-27 00:28:17	A69-9002-1482	WS 038	Female	VR2W-104844	E3
2010-04-27 00:28:42	A69-9002-2126	WS 033	Female	VR2W-104844	E3
2010-04-27 00:30:44	A69-9002-2126	WS 033	Female	VR2W-104844	E3
2010-04-27 00:32:16	A69-9002-1482	WS 038	Female	VR2W-104844	E3
2010-04-27 00:35:40	A69-9002-1482	WS 038	Female	VR2W-104844	E3
2010-04-27 00:36:36	A69-9002-2126	WS 033	Female	VR2W-104844	E3
2010-04-27 00:38:25	A69-9002-1482	WS 038	Female	VR2W-104844	E3
2010-04-27 00:39:18	A69-9002-2126	WS 033	Female	VR2W-104844	E3
2010-04-27 00:41:38	A69-9002-2126	WS 033	Female	VR2W-104844	E3
2010-04-27 00:52:18	A69-9002-2123	WS 035	Male	VR2W-104858	E5
2010-04-27 00:53:52	A69-9002-2123	WS 035	Male	VR2W-104858	E5
2010-04-27 00:58:49	A69-9002-2123	WS 035	Male	VR2W-104858	E5
2010-04-27 01:06:01	A69-9002-2123	WS 035	Male	VR2W-104858	E5
2010-04-27 01:08:33	A69-9002-1482	WS 038	Female	VR2W-104856	E2
2010-04-27 01:09:54	A69-9002-2126	WS 033	Female	VR2W-104856	E2
2010-04-27 01:11:16	A69-9002-1482	WS 038	Female	VR2W-104856	E2
2010-04-27 01:15:07	A69-9002-2123	WS 035	Male	VR2W-104858	E5
2010-04-27 01:16:53	A69-9002-2124	WS 027	NA	VR2W-104858	E5
2010-04-27 01:24:30	A69-9002-2123	WS 035	Male	VR2W-104858	E5
2010-04-27 01:30:01	A69-9002-2123	WS 035	Male	VR2W-104858	E5
2010-04-27 01:31:42	A69-9002-2123	WS 035	Male	VR2W-104858	E5
2010-04-27 01:39:29	A69-9002-2123	WS 035	Male	VR2W-104858	E5
2010-04-27 01:44:34	A69-9002-2126	WS 033	Female	VR2W-104856	E2
2010-04-27 01:45:07	A69-9002-2123	WS 035	Male	VR2W-104858	E5
2010-04-27 01:45:40	A69-9002-2124	WS 027	NA	VR2W-104858	E5
2010-04-27 01:45:57	A69-9002-2126	WS 033	Female	VR2W-104856	E2
2010-04-27 01:47:38	A69-9002-2126	WS 033	Female	VR2W-104856	E2
2010-04-27 01:49:56	A69-9002-2126	WS 033	Female	VR2W-104856	E2
2010-04-27 01:51:26	A69-9002-2126	WS 033	Female	VR2W-104856	E2
2010-04-27 01:52:08	A69-9002-1482	WS 038	Female	VR2W-104856	E2
2010-04-27 01:53:20	A69-9002-2126	WS 033	Female	VR2W-104856	E2
2010-04-27 01:59:10	A69-9002-2123	WS 035	Male	VR2W-104858	E5
2010-04-27 02:01:52	A69-9002-2123	WS 035	Male	VR2W-104858	E5
2010-04-27 02:22:22	A69-9002-2126	WS 033	Female	VR2W-104844	E3
2010-04-27 02:26:53	A69-9002-1482	WS 038	Female	VR2W-104844	E3
2010-04-27 02:28:29	A69-9002-2126	WS 033	Female	VR2W-104844	E3
2010-04-27 02:28:42	A69-9002-1482	WS 038	Female	VR2W-104844	E3
2010-04-27 02:31:15	A69-9002-1482	WS 038	Female	VR2W-104844	E3
2010-04-27 02:33:17	A69-9002-1482	WS 038	Female	VR2W-104844	E3
2010-04-27 02:34:32	A69-9002-2126	WS 033	Female	VR2W-104844	E3
2010-04-27 02:37:26	A69-9002-2126	WS 033	Female	VR2W-104844	E3
2010-04-27 02:40:10	A69-9002-2126	WS 033	Female	VR2W-104844	E3
2010-04-27 02:41:40	A69-9002-1482	WS 038	Female	VR2W-104844	E3
2010-04-27 02:42:32	A69-9002-2126	WS 033	Female	VR2W-104844	E3
2010-04-27 02:44:15	A69-9002-2126	WS 033	Female	VR2W-104844	E3
2010-04-27 02:50:13	A69-9002-2126	WS 033	Female	VR2W-104844	E3
2010-04-27 02:53:15	A69-9002-2126	WS 033	Female	VR2W-104844	E3
2010-04-27 02:56:12	A69-9002-2126	WS 033	Female	VR2W-104844	E3
2010-04-27 02:59:03	A69-9002-2126	WS 033	Female	VR2W-104844	E3
2010-04-27 03:06:07	A69-9002-2126	WS 033	Female	VR2W-104844	E3
2010-04-27 03:14:14	A69-9002-1482	WS 038	Female	VR2W-104851	E4
2010-04-27 03:16:32	A69-9002-1482	WS 038	Female	VR2W-104851	E4
2010-04-27 03:20:04	A69-9002-1482	WS 038	Female	VR2W-104851	E4
2010-04-27 03:22:12	A69-9002-2124	WS 027	NA	VR2W-104851	E4
2010-04-27 03:22:55	A69-9002-1482	WS 038	Female	VR2W-104851	E4
2010-04-27 03:25:35	A69-9002-1482	WS 038	Female	VR2W-104851	E4
2010-04-27 03:27:51	A69-9002-1482	WS 038	Female	VR2W-104851	E4
2010-04-27 03:40:58	A69-9002-2126	WS 033	Female	VR2W-104844	E3
2010-04-27 03:42:36	A69-9002-2126	WS 033	Female	VR2W-104844	E3
2010-04-27 04:20:08	A69-9002-2126	WS 033	Female	VR2W-104851	E4
2010-04-27 04:22:47	A69-9002-2126	WS 033	Female	VR2W-104851	E4
2010-04-27 04:24:59	A69-9002-2126	WS 033	Female	VR2W-104851	E4
2010-04-27 04:26:18	A69-9002-2126	WS 033	Female	VR2W-104851	E4
2010-04-27 04:27:50	A69-9002-2126	WS 033	Female	VR2W-104851	E4
2010-04-27 04:29:49	A69-9002-2126	WS 033	Female	VR2W-104851	E4
2010-04-27 04:32:41	A69-9002-2126	WS 033	Female	VR2W-104851	E4
2010-04-27 05:09:18	A69-9002-2126	WS 033	Female	VR2W-104858	E5
2010-04-27 05:11:38	A69-9002-2126	WS 033	Female	VR2W-104858	E5
2010-04-27 05:13:15	A69-9002-2126	WS 033	Female	VR2W-104858	E5
2010-04-27 05:15:25	A69-9002-2126	WS 033	Female	VR2W-104858	E5
2010-04-27 05:16:37	A69-9002-2126	WS 033	Female	VR2W-104858	E5
2010-04-27 05:17:59	A69-9002-2126	WS 033	Female	VR2W-104858	E5
2010-04-27 05:19:38	A69-9002-2126	WS 033	Female	VR2W-104858	E5
2010-04-27 05:21:50	A69-9002-2126	WS 033	Female	VR2W-104858	E5
2010-04-27 05:55:48	A69-9002-1482	WS 038	Female	VR2W-104844	E3
2010-04-27 05:58:38	A69-9002-1482	WS 038	Female	VR2W-104844	E3
2010-04-27 06:00:36	A69-9002-2126	WS 033	Female	VR2W-104858	E5
2010-04-27 06:01:12	A69-9002-1482	WS 038	Female	VR2W-104844	E3
2010-04-27 06:02:00	A69-9002-2126	WS 033	Female	VR2W-104858	E5
2010-04-27 06:03:17	A69-9002-1482	WS 038	Female	VR2W-104844	E3
2010-04-27 06:03:41	A69-9002-2126	WS 033	Female	VR2W-104858	E5
2010-04-27 06:06:20	A69-9002-1482	WS 038	Female	VR2W-104844	E3
2010-04-27 06:06:00	A69-9002-2126	WS 033	Female	VR2W-104858	E5
2010-04-27 06:07:34	A69-9002-2126	WS 033	Female	VR2W-104858	E5
2010-04-27 06:09:22	A69-9002-1482	WS 038	Female	VR2W-104844	E3
2010-04-27 06:35:08	A69-9002-1482	WS 038	Female	VR2W-104856	E2
2010-04-27 06:37:14	A69-9002-1482	WS 038	Female	VR2W-104856	E2
2010-04-27 06:38:20	A69-9002-1482	WS 038	Female	VR2W-104856	E2
2010-04-27 06:39:27	A69-9002-1482	WS 038	Female	VR2W-104856	E2
2010-04-27 06:40:37	A69-9002-1482	WS 038	Female	VR2W-104856	E2
2010-04-27 06:41:53	A69-9002-1482	WS 038	Female	VR2W-104856	E2
2010-04-27 06:43:18	A69-9002-1482	WS 038	Female	VR2W-104856	E2
2010-04-27 07:31:32	A69-9002-1482	WS 038	Female	VR2W-104856	E2
2010-04-27 07:40:10	A69-9002-1482	WS 038	Female	VR2W-104856	E2
2010-04-27 07:41:17	A69-9002-1482	WS 038	Female	VR2W-104856	E2
2010-04-27 07:42:28	A69-9002-1482	WS 038	Female	VR2W-104856	E2
2010-04-27 07:43:44	A69-9002-1482	WS 038	Female	VR2W-104856	E2
2010-04-27 07:45:11	A69-9002-1482	WS 038	Female	VR2W-104856	E2
2010-04-27 07:46:59	A69-9002-1482	WS 038	Female	VR2W-104856	E2
[truncated: 35,462 more rows]
