# Supplementary material for: Multi-method assessment of whale shark (Rhincodon typus) residency, distribution, and dispersal behavior at an aggregation site in the Red Sea
Source: PLoS One. 2019 Sep 9;14(9):e0222285. doi: 10.1371/journal.pone.0222285 (PMC6733483; doi:10.1371/journal.pone.0222285)
Supplement: S2 Dataset — A spreadsheet listing the photographic records of tagged sharks (XLSX) [file pone.0222285.s003.xlsx]

## Sheet: unapproved_Lith
ENCOUNTER NUMBER	WILDBOOK ID	DATE	TIME	LAT	LON	SEX	URL
352012134938	R-161	2010-3-27	10:10:00	20.1274	40.21	NA	http://www.whaleshark.org/encounters/encounter.jsp?number=352012134938
352012135443	R-162	2010-3-28	09:00:00	20.1281	40.2067	NA	http://www.whaleshark.org/encounters/encounter.jsp?number=352012135443
35201213595	R-165	2010-3-28	09:30:00	20.1202	40.2071	NA	http://www.whaleshark.org/encounters/encounter.jsp?number=35201213595
35201214154	R-163	2010-3-29	12:30:00	20.1218	40.2236	NA	http://www.whaleshark.org/encounters/encounter.jsp?number=35201214154
16d30c2c-64c7-431e-8dea-9ea88ac19f8c	R-073	2010-3-29	NA	NA	NA	female	http://www.whaleshark.org/encounters/encounter.jsp?number=16d30c2c-64c7-431e-8dea-9ea88ac19f8c
35201214520	R-035	2010-3-29	NA	20.1218	40.2236	female	http://www.whaleshark.org/encounters/encounter.jsp?number=35201214520
35201214626	R-031	2010-3-29	NA	20.1218	40.2236	NA	http://www.whaleshark.org/encounters/encounter.jsp?number=35201214626
35201214758	R-166	2010-3-30	10:15:00	20.1218	40.2236	NA	http://www.whaleshark.org/encounters/encounter.jsp?number=35201214758
fd5ff372-3326-40c9-855f-d3f69dadcd37	R-090	2010-4-9	NA	NA	NA	male	http://www.whaleshark.org/encounters/encounter.jsp?number=fd5ff372-3326-40c9-855f-d3f69dadcd37
352012142132	R-036	2010-4-12	16:15:00	20.129	40.2118	male	http://www.whaleshark.org/encounters/encounter.jsp?number=352012142132
352012142243	R-089	2010-4-12	16:30:00	20.1252	40.2085	female	http://www.whaleshark.org/encounters/encounter.jsp?number=352012142243
352012142634	R-167	2010-4-12	17:00:00	20.1207	40.211	male	http://www.whaleshark.org/encounters/encounter.jsp?number=352012142634
35201214282	R-041	2010-4-12	17:00:00	20.0989	40.2271	female	http://www.whaleshark.org/encounters/encounter.jsp?number=35201214282
eeadc939-6657-4a5a-8cb0-20f57fc9f973	R-084	2010-4-12	NA	NA	NA	female	http://www.whaleshark.org/encounters/encounter.jsp?number=eeadc939-6657-4a5a-8cb0-20f57fc9f973
4b652cc5-cfdf-4a63-8482-9cceadd7a490	R-094	2010-4-12	NA	NA	NA	female	http://www.whaleshark.org/encounters/encounter.jsp?number=4b652cc5-cfdf-4a63-8482-9cceadd7a490
249201343038	R-094	2010-4-15	12:30:00	20.12	40.219	female	http://www.whaleshark.org/encounters/encounter.jsp?number=249201343038
352012145025	R-040	2010-4-15	13:15:00	20.1272	40.2091	NA	http://www.whaleshark.org/encounters/encounter.jsp?number=352012145025
352012143258	R-169	2010-4-15	14:45:00	20.1166	40.2221	male	http://www.whaleshark.org/encounters/encounter.jsp?number=352012143258
352012143539	R-092	2010-4-15	18:15:00	20.1323	40.2114	female	http://www.whaleshark.org/encounters/encounter.jsp?number=352012143539
188e4427-9720-4e8b-8f27-4018b548323b	R-086	2010-4-15	NA	NA	NA	male	http://www.whaleshark.org/encounters/encounter.jsp?number=188e4427-9720-4e8b-8f27-4018b548323b
2a3ea26b-edb8-4f72-af16-efcd8b93e11a	R-036	2010-4-15	NA	NA	NA	NA	http://www.whaleshark.org/encounters/encounter.jsp?number=2a3ea26b-edb8-4f72-af16-efcd8b93e11a
352012143648	R-171	2010-4-16	08:00:00	20.119	40.214	female	http://www.whaleshark.org/encounters/encounter.jsp?number=352012143648
352012143910	R-168	2010-4-16	08:45:00	20.1189	40.2137	NA	http://www.whaleshark.org/encounters/encounter.jsp?number=352012143910
352012144340	R-172	2010-4-16	09:15:00	20.128	40.2082	female	http://www.whaleshark.org/encounters/encounter.jsp?number=352012144340
4d478bba-d4f5-40b5-bc4f-e89610724e86	R-040	2010-4-16	09:47:00	NA	NA	NA	http://www.whaleshark.org/encounters/encounter.jsp?number=4d478bba-d4f5-40b5-bc4f-e89610724e86
352012145152	R-058	2010-4-16	11:00:00	20.1227	40.2105	female	http://www.whaleshark.org/encounters/encounter.jsp?number=352012145152
35201215041	R-038	2010-4-16	18:20:00	20.1053	40.2226	female	http://www.whaleshark.org/encounters/encounter.jsp?number=35201215041
352012145347	R-034	2010-4-22	08:15:00	20.1297	40.2086	male	http://www.whaleshark.org/encounters/encounter.jsp?number=352012145347
352012145521	R-124	2010-4-22	08:15:00	20.1316	40.2115	male	http://www.whaleshark.org/encounters/encounter.jsp?number=352012145521
352012145636	R-174	2010-4-22	08:30:00	20.1315	40.2119	male	http://www.whaleshark.org/encounters/encounter.jsp?number=352012145636
352012145822	R-173	2010-4-22	08:45:00	20.1306	40.2122	male	http://www.whaleshark.org/encounters/encounter.jsp?number=352012145822
5f547c5e-edbf-465b-871b-6ac219a1cd71	R-124	2010-4-23	NA	NA	NA	NA	http://www.whaleshark.org/encounters/encounter.jsp?number=5f547c5e-edbf-465b-871b-6ac219a1cd71
2e05121a-0c3e-47a1-af46-7f74ad8899f6	R-089	2010-4-23	NA	NA	NA	female	http://www.whaleshark.org/encounters/encounter.jsp?number=2e05121a-0c3e-47a1-af46-7f74ad8899f6
3587bc66-5368-455c-9e27-34840d3fc70e	R-042	2010-4-25	NA	NA	NA	female	http://www.whaleshark.org/encounters/encounter.jsp?number=3587bc66-5368-455c-9e27-34840d3fc70e
35201215142	R-100	2010-4-27	07:00:00	20.1108	40.2166	female	http://www.whaleshark.org/encounters/encounter.jsp?number=35201215142
689a54fa-fe50-4a81-87a3-22ace8d4c5ed	R-058	2010-4-27	NA	NA	NA	female	http://www.whaleshark.org/encounters/encounter.jsp?number=689a54fa-fe50-4a81-87a3-22ace8d4c5ed
cce9ae88-96fd-4eba-a0d3-ad6bea690924	R-086	2010-4-27	NA	NA	NA	male	http://www.whaleshark.org/encounters/encounter.jsp?number=cce9ae88-96fd-4eba-a0d3-ad6bea690924
35201215352	R-175	2010-4-28	05:45:00	20.1306	40.2034	male	http://www.whaleshark.org/encounters/encounter.jsp?number=35201215352
ffaeb1a2-d0d2-4495-8b73-84aa2607888b	R-092	2010-4-28	NA	NA	NA	female	http://www.whaleshark.org/encounters/encounter.jsp?number=ffaeb1a2-d0d2-4495-8b73-84aa2607888b
b19de102-4e13-4b01-a623-b3e36c2b95da	R-038	2010-4-28	NA	NA	NA	female	http://www.whaleshark.org/encounters/encounter.jsp?number=b19de102-4e13-4b01-a623-b3e36c2b95da
e30ffe9d-c775-4c04-9d1c-4492625792f0	R-089	2010-4-28	NA	NA	NA	female	http://www.whaleshark.org/encounters/encounter.jsp?number=e30ffe9d-c775-4c04-9d1c-4492625792f0
35201215452	R-176	2010-4-30	06:00:00	20.0933	40.2286	female	http://www.whaleshark.org/encounters/encounter.jsp?number=35201215452
c4013ddd-53f1-4902-b92b-9b9da7237d3d	R-035	2010-4-30	NA	NA	NA	female	http://www.whaleshark.org/encounters/encounter.jsp?number=c4013ddd-53f1-4902-b92b-9b9da7237d3d
f483df6b-ed1a-4788-98c9-7af41c5d0ddd	R-099	2010-5-1	NA	NA	NA	male	http://www.whaleshark.org/encounters/encounter.jsp?number=f483df6b-ed1a-4788-98c9-7af41c5d0ddd
35201215731	R-090	2010-5-4	05:00:00	20.1357	40.2032	male	http://www.whaleshark.org/encounters/encounter.jsp?number=35201215731
352012143426	R-042	2010-5-4	07:45:00	20.1312	40.2102	female	http://www.whaleshark.org/encounters/encounter.jsp?number=352012143426
35201214466	R-177	2010-5-4	08:30:00	20.1171	40.2152	male	http://www.whaleshark.org/encounters/encounter.jsp?number=35201214466
352012144839	R-037	2010-5-4	09:15:00	20.0928	40.2288	male	http://www.whaleshark.org/encounters/encounter.jsp?number=352012144839
fbf3ab93-cf01-4a5d-8b64-c97460d0aa6f	R-035	2010-5-4	NA	NA	NA	female	http://www.whaleshark.org/encounters/encounter.jsp?number=fbf3ab93-cf01-4a5d-8b64-c97460d0aa6f
b1ddff76-34cc-42bd-8c35-21a1bd384d6a	R-042	2010-5-5	NA	NA	NA	female	http://www.whaleshark.org/encounters/encounter.jsp?number=b1ddff76-34cc-42bd-8c35-21a1bd384d6a
2fd0db66-9773-4420-886c-d967c59818b6	R-096	2010-5-7	00:00:00	NA	NA	female	http://www.whaleshark.org/encounters/encounter.jsp?number=2fd0db66-9773-4420-886c-d967c59818b6
7c77d8bc-2f31-4b81-98f6-c471421029f7	R-035	2010-5-7	NA	NA	NA	female	http://www.whaleshark.org/encounters/encounter.jsp?number=7c77d8bc-2f31-4b81-98f6-c471421029f7
90a4e104-20f6-41d3-932c-815fc8193987	R-072	2010-5-7	NA	NA	NA	female	http://www.whaleshark.org/encounters/encounter.jsp?number=90a4e104-20f6-41d3-932c-815fc8193987
807653da-729a-4a52-b173-49fcc623ecc6	R-070	2010-5-7	NA	NA	NA	male	http://www.whaleshark.org/encounters/encounter.jsp?number=807653da-729a-4a52-b173-49fcc623ecc6
3520121594	R-039	2010-5-11	06:15:00	20.1025	40.2239	female	http://www.whaleshark.org/encounters/encounter.jsp?number=3520121594
352012151016	R-099	2010-5-11	13:30:00	20.0974	40.2252	male	http://www.whaleshark.org/encounters/encounter.jsp?number=352012151016
352012151124	R-086	2010-5-12	08:00:00	20.1054	40.2207	male	http://www.whaleshark.org/encounters/encounter.jsp?number=352012151124
7b039feb-886d-485c-94af-feb0ef55ace2	R-042	2010-5-12	NA	NA	NA	female	http://www.whaleshark.org/encounters/encounter.jsp?number=7b039feb-886d-485c-94af-feb0ef55ace2
9c5b8f0f-9b8e-4cdf-aaf6-f31b52ffd7a1	R-090	2010-5-12	NA	NA	NA	male	http://www.whaleshark.org/encounters/encounter.jsp?number=9c5b8f0f-9b8e-4cdf-aaf6-f31b52ffd7a1
861dcc8b-de2b-43b8-ae37-159b8874ed67	R-099	2010-5-12	NA	NA	NA	male	http://www.whaleshark.org/encounters/encounter.jsp?number=861dcc8b-de2b-43b8-ae37-159b8874ed67
352012151321	R-178	2010-5-14	12:15:00	19.9249	40.1204	NA	http://www.whaleshark.org/encounters/encounter.jsp?number=352012151321
af69c584-9072-4538-882a-de4ec43d896f	R-070	2011-3-30	NA	NA	NA	male	http://www.whaleshark.org/encounters/encounter.jsp?number=af69c584-9072-4538-882a-de4ec43d896f
24920137331	R-070	2011-3-31	08:00:00	20.132	40.211	male	http://www.whaleshark.org/encounters/encounter.jsp?number=24920137331
249201354147	R-085	2011-3-31	11:30:00	19.972	40.07	female	http://www.whaleshark.org/encounters/encounter.jsp?number=249201354147
24920137126	R-078	2011-4-2	17:00:00	20.138	40.209	male	http://www.whaleshark.org/encounters/encounter.jsp?number=24920137126
24920136217	R-073	2011-4-2	17:15:00	20.135	40.211	female	http://www.whaleshark.org/encounters/encounter.jsp?number=24920136217
24920137238	R-180	2011-4-2	17:30:00	20.135	40.211	NA	http://www.whaleshark.org/encounters/encounter.jsp?number=24920137238
249201362428	R-181	2011-4-4	17:45:00	20.132	40.206	female	http://www.whaleshark.org/encounters/encounter.jsp?number=249201362428
bda13534-4219-44b7-87fa-1af6147b884b	R-073	2011-4-4	NA	NA	NA	female	http://www.whaleshark.org/encounters/encounter.jsp?number=bda13534-4219-44b7-87fa-1af6147b884b
2f7ab0a3-8158-4db7-8a21-45ba651eb749	R-037	2011-4-4	NA	NA	NA	male	http://www.whaleshark.org/encounters/encounter.jsp?number=2f7ab0a3-8158-4db7-8a21-45ba651eb749
2768a6af-204c-4094-9ce2-ccb8bbaeecbb	R-070	2011-4-5	NA	NA	NA	male	http://www.whaleshark.org/encounters/encounter.jsp?number=2768a6af-204c-4094-9ce2-ccb8bbaeecbb
67c00264-b964-4015-9218-55a0373af1fe	R-037	2011-4-5	NA	NA	NA	male	http://www.whaleshark.org/encounters/encounter.jsp?number=67c00264-b964-4015-9218-55a0373af1fe
bde0342b-1ffe-4026-a0e7-06e03cdf28e2	R-084	2011-4-5	NA	NA	NA	female	http://www.whaleshark.org/encounters/encounter.jsp?number=bde0342b-1ffe-4026-a0e7-06e03cdf28e2
33e2a139-9fac-4cad-9173-60e879ddd15e	R-181	2011-4-5	NA	NA	NA	female	http://www.whaleshark.org/encounters/encounter.jsp?number=33e2a139-9fac-4cad-9173-60e879ddd15e
249201362840	R-182	2011-4-7	16:45:00	20.127	40.214	female	http://www.whaleshark.org/encounters/encounter.jsp?number=249201362840
6bc6d776-b6bd-41ba-97f8-e8981e013f54	R-183	2011-4-7	NA	NA	NA	female	http://www.whaleshark.org/encounters/encounter.jsp?number=6bc6d776-b6bd-41ba-97f8-e8981e013f54
f578dd9c-e0ce-402f-8a10-cf2286aecfd0	R-102	2011-4-13	17:29:00	NA	NA	male	http://www.whaleshark.org/encounters/encounter.jsp?number=f578dd9c-e0ce-402f-8a10-cf2286aecfd0
83cdf6d5-6b67-406d-bdec-a1d4314e7202	R-098	2011-4-13	NA	NA	NA	NA	http://www.whaleshark.org/encounters/encounter.jsp?number=83cdf6d5-6b67-406d-bdec-a1d4314e7202
3e23eec6-6012-4ec2-a02a-3ad281c93b1a	R-184	2011-4-13	NA	NA	NA	male	http://www.whaleshark.org/encounters/encounter.jsp?number=3e23eec6-6012-4ec2-a02a-3ad281c93b1a
84b9ce90-e6cf-47ae-b854-6be9fbacd11a	R-186	2011-4-14	NA	NA	NA	female	http://www.whaleshark.org/encounters/encounter.jsp?number=84b9ce90-e6cf-47ae-b854-6be9fbacd11a
7fbaeccd-a29b-4321-b70e-d2365b7307fa	R-098	2011-4-14	NA	NA	NA	male	http://www.whaleshark.org/encounters/encounter.jsp?number=7fbaeccd-a29b-4321-b70e-d2365b7307fa
7f425d09-04e7-4c6a-bd3c-ccbe4e6a1d7f	R-185	2011-4-14	NA	NA	NA	male	http://www.whaleshark.org/encounters/encounter.jsp?number=7f425d09-04e7-4c6a-bd3c-ccbe4e6a1d7f
1b777157-a8b2-4f64-9d0d-ff6f55f088f5	R-098	2011-4-15	NA	NA	NA	male	http://www.whaleshark.org/encounters/encounter.jsp?number=1b777157-a8b2-4f64-9d0d-ff6f55f088f5
01a24c66-e02f-46ff-bf82-6cd11417a47a	R-102	2011-4-15	NA	NA	NA	male	http://www.whaleshark.org/encounters/encounter.jsp?number=01a24c66-e02f-46ff-bf82-6cd11417a47a
07ed47cd-41b5-41ac-8579-76798bdb1a6c	R-184	2011-4-15	NA	NA	NA	male	http://www.whaleshark.org/encounters/encounter.jsp?number=07ed47cd-41b5-41ac-8579-76798bdb1a6c
94f8ca4f-44fa-4ff2-955a-b36dd6ea7b2e	R-070	2011-4-15	NA	NA	NA	male	http://www.whaleshark.org/encounters/encounter.jsp?number=94f8ca4f-44fa-4ff2-955a-b36dd6ea7b2e
8597343c-6330-487f-977d-d4e5d4abd7a0	R-058	2011-4-16	NA	NA	NA	female	http://www.whaleshark.org/encounters/encounter.jsp?number=8597343c-6330-487f-977d-d4e5d4abd7a0
d13859c1-1e55-488a-b559-b0732b1e4c3a	R-102	2011-4-16	NA	NA	NA	male	http://www.whaleshark.org/encounters/encounter.jsp?number=d13859c1-1e55-488a-b559-b0732b1e4c3a
ab1c5b0a-b9c8-449b-993d-d21f5a2b853f	R-184	2011-4-17	00:00:00	NA	NA	male	http://www.whaleshark.org/encounters/encounter.jsp?number=ab1c5b0a-b9c8-449b-993d-d21f5a2b853f
ddb627f1-750c-4726-877b-758dd53bbf69	R-199	2011-4-17	18:03:00	NA	NA	female	http://www.whaleshark.org/encounters/encounter.jsp?number=ddb627f1-750c-4726-877b-758dd53bbf69
f17c5e9f-4036-4786-8167-c4729d6bc9a9	R-036	2011-4-17	NA	NA	NA	male	http://www.whaleshark.org/encounters/encounter.jsp?number=f17c5e9f-4036-4786-8167-c4729d6bc9a9
361df013-eb5b-4b44-88e7-44e1cdfd5f4d	R-190	2011-4-20	00:00:00	NA	NA	male	http://www.whaleshark.org/encounters/encounter.jsp?number=361df013-eb5b-4b44-88e7-44e1cdfd5f4d
61ce6c6c-72b1-47f2-859b-1a25e64a3364	R-085	2011-4-20	00:00:00	NA	NA	female	http://www.whaleshark.org/encounters/encounter.jsp?number=61ce6c6c-72b1-47f2-859b-1a25e64a3364
249201371616	R-197	2011-4-20	08:35:00	20.126	40.197	male	http://www.whaleshark.org/encounters/encounter.jsp?number=249201371616
b2d014cf-3c3d-41fe-83e9-65b4e1066600	R-092	2011-4-20	NA	NA	NA	female	http://www.whaleshark.org/encounters/encounter.jsp?number=b2d014cf-3c3d-41fe-83e9-65b4e1066600
41c111b2-0447-45b1-8b6d-bf122cbf8f1d	R-197	2011-4-20	NA	NA	NA	male	http://www.whaleshark.org/encounters/encounter.jsp?number=41c111b2-0447-45b1-8b6d-bf122cbf8f1d
5505dd97-da5f-40da-8d96-c9d237b3447b	R-036	2011-4-20	NA	NA	NA	male	http://www.whaleshark.org/encounters/encounter.jsp?number=5505dd97-da5f-40da-8d96-c9d237b3447b
0aa16129-ae61-4f43-8a95-2975923a2b14	R-182	2011-4-20	NA	NA	NA	female	http://www.whaleshark.org/encounters/encounter.jsp?number=0aa16129-ae61-4f43-8a95-2975923a2b14
30440f71-c244-4a18-a4ff-968e29ff026a	R-070	2011-4-20	NA	NA	NA	male	http://www.whaleshark.org/encounters/encounter.jsp?number=30440f71-c244-4a18-a4ff-968e29ff026a
b379962f-ab96-4953-8175-6fb2bdf46364	R-183	2011-4-21	NA	NA	NA	female	http://www.whaleshark.org/encounters/encounter.jsp?number=b379962f-ab96-4953-8175-6fb2bdf46364
70745dcc-0f50-4459-a1a6-ce87fe3a4da7	R-037	2011-4-22	NA	NA	NA	male	http://www.whaleshark.org/encounters/encounter.jsp?number=70745dcc-0f50-4459-a1a6-ce87fe3a4da7
a58db5eb-b469-41c3-b073-c70f5617a4c4	R-092	2011-4-22	NA	NA	NA	female	http://www.whaleshark.org/encounters/encounter.jsp?number=a58db5eb-b469-41c3-b073-c70f5617a4c4
76245964-ec2e-445b-bee9-f68a8b71fa52	R-190	2011-4-22	NA	NA	NA	male	http://www.whaleshark.org/encounters/encounter.jsp?number=76245964-ec2e-445b-bee9-f68a8b71fa52
54bf1c40-2c5c-4c34-a0f1-d26189542706	R-115	2011-4-22	NA	NA	NA	female	http://www.whaleshark.org/encounters/encounter.jsp?number=54bf1c40-2c5c-4c34-a0f1-d26189542706
e7d527ba-a387-45fd-883d-d8bc4828dd11	R-092	2011-4-26	NA	NA	NA	female	http://www.whaleshark.org/encounters/encounter.jsp?number=e7d527ba-a387-45fd-883d-d8bc4828dd11
e1ec216e-829b-48b7-9ac6-7266ddb22778	R-193	2011-4-26	NA	NA	NA	female	http://www.whaleshark.org/encounters/encounter.jsp?number=e1ec216e-829b-48b7-9ac6-7266ddb22778
b44ef749-ce13-40fe-8553-e434330f1285	R-194	2011-4-27	00:00:00	NA	NA	female	http://www.whaleshark.org/encounters/encounter.jsp?number=b44ef749-ce13-40fe-8553-e434330f1285
2571bf78-f273-4fac-a684-6bd7d49e878c	R-092	2011-4-27	NA	NA	NA	NA	http://www.whaleshark.org/encounters/encounter.jsp?number=2571bf78-f273-4fac-a684-6bd7d49e878c
a546e432-148e-4d36-9efd-da0cd83eea3f	R-089	2012-3-16	NA	NA	NA	female	http://www.whaleshark.org/encounters/encounter.jsp?number=a546e432-148e-4d36-9efd-da0cd83eea3f
f3cdeb97-a7b4-492c-b316-596a8ff4f184	R-196	2012-3-16	NA	NA	NA	male	http://www.whaleshark.org/encounters/encounter.jsp?number=f3cdeb97-a7b4-492c-b316-596a8ff4f184
e602497d-9b9d-4ff1-adcc-d86b0607d6ed	R-089	2012-3-23	NA	NA	NA	female	http://www.whaleshark.org/encounters/encounter.jsp?number=e602497d-9b9d-4ff1-adcc-d86b0607d6ed
4b0b8d81-674a-4249-9bc1-91b4ff5854b6	R-132	2012-3-29	NA	NA	NA	male	http://www.whaleshark.org/encounters/encounter.jsp?number=4b0b8d81-674a-4249-9bc1-91b4ff5854b6
13079055-3cd1-4008-a9b8-d50022283e4e	R-058	2012-4-12	NA	NA	NA	female	http://www.whaleshark.org/encounters/encounter.jsp?number=13079055-3cd1-4008-a9b8-d50022283e4e
cbadc150-eb5d-4535-bdc4-762d99da6d5c	R-070	2012-4-18	NA	NA	NA	male	http://www.whaleshark.org/encounters/encounter.jsp?number=cbadc150-eb5d-4535-bdc4-762d99da6d5c
dd9f141a-329b-47ab-876d-3299a7011f6c	R-134	2012-4-19	NA	NA	NA	male	http://www.whaleshark.org/encounters/encounter.jsp?number=dd9f141a-329b-47ab-876d-3299a7011f6c
d51fe57f-bbf1-44bf-afed-ebe1942bc200	R-135	2012-4-19	NA	NA	NA	NA	http://www.whaleshark.org/encounters/encounter.jsp?number=d51fe57f-bbf1-44bf-afed-ebe1942bc200
52ad1bc2-cf56-441a-8821-bb3290876de5	R-200	2012-4-19	NA	NA	NA	female	http://www.whaleshark.org/encounters/encounter.jsp?number=52ad1bc2-cf56-441a-8821-bb3290876de5
d37ee0de-9ccd-4132-a6f9-b6c4628cc0ab	R-201	2012-4-19	NA	NA	NA	female	http://www.whaleshark.org/encounters/encounter.jsp?number=d37ee0de-9ccd-4132-a6f9-b6c4628cc0ab
2cf14210-0807-40d8-91c0-1f379cd41fbb	R-134	2012-4-20	NA	NA	NA	male	http://www.whaleshark.org/encounters/encounter.jsp?number=2cf14210-0807-40d8-91c0-1f379cd41fbb
2b71aba7-3675-48b6-afd5-2a8691a4ed33	R-085	2012-4-20	NA	NA	NA	female	http://www.whaleshark.org/encounters/encounter.jsp?number=2b71aba7-3675-48b6-afd5-2a8691a4ed33
65fb32c9-7f5e-4e5e-a746-f3c9d6ff7e19	R-203	2012-5-3	NA	NA	NA	NA	http://www.whaleshark.org/encounters/encounter.jsp?number=65fb32c9-7f5e-4e5e-a746-f3c9d6ff7e19
96d181e3-dbbb-4796-b41b-7877942b2831	R-202	2012-5-3	NA	NA	NA	male	http://www.whaleshark.org/encounters/encounter.jsp?number=96d181e3-dbbb-4796-b41b-7877942b2831
d952b239-78e3-4bee-bb78-5c1d3496f32e	R-101	2012-5-3	NA	NA	NA	female	http://www.whaleshark.org/encounters/encounter.jsp?number=d952b239-78e3-4bee-bb78-5c1d3496f32e
021501ab-2abd-4dee-b41a-41f388319abe	R-189	2012-5-4	NA	NA	NA	female	http://www.whaleshark.org/encounters/encounter.jsp?number=021501ab-2abd-4dee-b41a-41f388319abe
3a6545d9-658b-460c-b63e-a57287fc976e	R-058	2012-5-4	NA	NA	NA	female	http://www.whaleshark.org/encounters/encounter.jsp?number=3a6545d9-658b-460c-b63e-a57287fc976e
e467def8-0a0f-4ba9-b1c2-de2f25ae6866	R-085	2013-3-21	NA	NA	NA	female	http://www.whaleshark.org/encounters/encounter.jsp?number=e467def8-0a0f-4ba9-b1c2-de2f25ae6866
1d908bda-b1cb-42c9-9eee-16667542bc9a	R-101	2013-3-22	NA	NA	NA	female	http://www.whaleshark.org/encounters/encounter.jsp?number=1d908bda-b1cb-42c9-9eee-16667542bc9a
8629c338-f52f-42d0-8b66-d61b1060ff8b	R-061	2013-3-29	NA	NA	NA	female	http://www.whaleshark.org/encounters/encounter.jsp?number=8629c338-f52f-42d0-8b66-d61b1060ff8b
7c70f6ab-34a5-42aa-961b-655863f36b4b	R-132	2013-3-30	NA	NA	NA	male	http://www.whaleshark.org/encounters/encounter.jsp?number=7c70f6ab-34a5-42aa-961b-655863f36b4b
e5962f45-4e2e-4faa-963c-61dce824ccf2	R-105	2013-4-25	NA	NA	NA	NA	http://www.whaleshark.org/encounters/encounter.jsp?number=e5962f45-4e2e-4faa-963c-61dce824ccf2
2e4ea19f-47e8-478a-804e-8b238523fbaf	R-058	2014-3-23	NA	NA	NA	female	http://www.whaleshark.org/encounters/encounter.jsp?number=2e4ea19f-47e8-478a-804e-8b238523fbaf
ed75c90b-8ed1-4cc3-b35b-adafd219b351	R-115	2014-3-25	NA	NA	NA	female	http://www.whaleshark.org/encounters/encounter.jsp?number=ed75c90b-8ed1-4cc3-b35b-adafd219b351
1c2a6fed-4181-4ce1-97d1-a2995f792117	R-073	2014-3-25	NA	NA	NA	female	http://www.whaleshark.org/encounters/encounter.jsp?number=1c2a6fed-4181-4ce1-97d1-a2995f792117
e5f05b7c-72e7-4f0f-82db-dab1a97e035b	R-098	2014-4-4	NA	NA	NA	male	http://www.whaleshark.org/encounters/encounter.jsp?number=e5f05b7c-72e7-4f0f-82db-dab1a97e035b
85c957a9-bcb9-4c72-b141-bfbe84d4dd47	R-116	2014-4-11	NA	NA	NA	NA	http://www.whaleshark.org/encounters/encounter.jsp?number=85c957a9-bcb9-4c72-b141-bfbe84d4dd47
235097dd-3081-44f6-a851-99d06b201957	DJ-109	2014-4-12	NA	NA	NA	NA	http://www.whaleshark.org/encounters/encounter.jsp?number=235097dd-3081-44f6-a851-99d06b201957
6e2396f6-19e3-4f49-85b9-8aca414a297b	R-098	2014-4-17	NA	NA	NA	male	http://www.whaleshark.org/encounters/encounter.jsp?number=6e2396f6-19e3-4f49-85b9-8aca414a297b
e0107801-c4a8-4830-8402-14bd25211c4c	R-074	2014-4-18	08:52:00	20.3034	39.5508	NA	http://www.whaleshark.org/encounters/encounter.jsp?number=e0107801-c4a8-4830-8402-14bd25211c4c
00b8afbf-78c3-43f8-affa-9cc2cff87ea1	R-058	2014-4-18	NA	NA	NA	female	http://www.whaleshark.org/encounters/encounter.jsp?number=00b8afbf-78c3-43f8-affa-9cc2cff87ea1
b578d485-7c9f-40c9-8f5a-6d27f0ae8baa	R-121	2014-4-26	NA	NA	NA	female	http://www.whaleshark.org/encounters/encounter.jsp?number=b578d485-7c9f-40c9-8f5a-6d27f0ae8baa
4fda1557-a4ad-4339-a0ee-c7088add5e52	R-040	2015-3-20	04:00:00	NA	NA	male	http://www.whaleshark.org/encounters/encounter.jsp?number=4fda1557-a4ad-4339-a0ee-c7088add5e52
569afca1-2bba-4698-b6e4-34b3989cb910	R-074	2015-3-20	NA	NA	NA	male	http://www.whaleshark.org/encounters/encounter.jsp?number=569afca1-2bba-4698-b6e4-34b3989cb910
0e664dfa-8866-461e-9b5a-ec5f72901d34	R-126	2015-3-20	NA	NA	NA	NA	http://www.whaleshark.org/encounters/encounter.jsp?number=0e664dfa-8866-461e-9b5a-ec5f72901d34
6c38becf-7e40-4a76-807f-f75ec6929b4d	R-072	2015-3-20	NA	NA	NA	female	http://www.whaleshark.org/encounters/encounter.jsp?number=6c38becf-7e40-4a76-807f-f75ec6929b4d
7363a074-240e-42c3-9461-39ee9f69c891	R-126	2015-3-21	NA	NA	NA	NA	http://www.whaleshark.org/encounters/encounter.jsp?number=7363a074-240e-42c3-9461-39ee9f69c891
196bd112-2e70-4a2d-b93a-4e5b07902877	R-074	2015-3-21	NA	NA	NA	male	http://www.whaleshark.org/encounters/encounter.jsp?number=196bd112-2e70-4a2d-b93a-4e5b07902877
d615bc1b-eeae-4223-8604-27b3ea2913ce	R-058	2015-3-21	NA	NA	NA	female	http://www.whaleshark.org/encounters/encounter.jsp?number=d615bc1b-eeae-4223-8604-27b3ea2913ce
0f394be6-02f6-474b-9c74-c45d456350e2	R-058	2015-4-5	NA	NA	NA	female	http://www.whaleshark.org/encounters/encounter.jsp?number=0f394be6-02f6-474b-9c74-c45d456350e2
4bda8949-a804-447d-b5ff-4f81fc4ce834	R-064	2015-4-17	NA	NA	NA	female	http://www.whaleshark.org/encounters/encounter.jsp?number=4bda8949-a804-447d-b5ff-4f81fc4ce834
6d1b9d0e-9ca8-434d-8cac-450c5a2e601c	R-074	2015-4-17	NA	NA	NA	male	http://www.whaleshark.org/encounters/encounter.jsp?number=6d1b9d0e-9ca8-434d-8cac-450c5a2e601c
a8937cb0-902e-4edc-ba8b-44ad82d96ab3	R-136	2015-4-17	NA	NA	NA	male	http://www.whaleshark.org/encounters/encounter.jsp?number=a8937cb0-902e-4edc-ba8b-44ad82d96ab3
190b1dcd-3322-4423-ad04-798d800b3cca	R-064	2015-4-19	NA	NA	NA	female	http://www.whaleshark.org/encounters/encounter.jsp?number=190b1dcd-3322-4423-ad04-798d800b3cca
6d08840b-7be0-4822-bdc3-421b91afc78f	R-136	2015-4-19	NA	NA	NA	male	http://www.whaleshark.org/encounters/encounter.jsp?number=6d08840b-7be0-4822-bdc3-421b91afc78f
37d17072-2c78-40d6-83ba-640119b65bb8	R-072	2015-4-19	NA	NA	NA	female	http://www.whaleshark.org/encounters/encounter.jsp?number=37d17072-2c78-40d6-83ba-640119b65bb8
e678daf6-8af9-454a-ad51-13bd5c19e191	R-106	2015-4-25	NA	NA	NA	male	http://www.whaleshark.org/encounters/encounter.jsp?number=e678daf6-8af9-454a-ad51-13bd5c19e191
58e1479d-8e34-4600-8926-1951c81dfbb8	R-064	2015-4-25	NA	NA	NA	female	http://www.whaleshark.org/encounters/encounter.jsp?number=58e1479d-8e34-4600-8926-1951c81dfbb8
e73511ce-6916-4559-a557-e5525977cdda	R-103	2015-4-26	NA	NA	NA	male	http://www.whaleshark.org/encounters/encounter.jsp?number=e73511ce-6916-4559-a557-e5525977cdda
42a00201-b58e-45a1-b9a7-f6ca06581be0	R-061	2015-4-27	NA	NA	NA	female	http://www.whaleshark.org/encounters/encounter.jsp?number=42a00201-b58e-45a1-b9a7-f6ca06581be0
e68605f3-195e-427f-a00e-5737d4907843	R-142	2015-4-28	NA	NA	NA	male	http://www.whaleshark.org/encounters/encounter.jsp?number=e68605f3-195e-427f-a00e-5737d4907843
4569d95f-106b-46ef-8de6-157622338566	R-061	2015-4-28	NA	NA	NA	female	http://www.whaleshark.org/encounters/encounter.jsp?number=4569d95f-106b-46ef-8de6-157622338566
9546c1ba-ce90-4257-b4b7-3d39e12ebb49	R-141	2015-4-28	NA	-16.1865	121.553	male	http://www.whaleshark.org/encounters/encounter.jsp?number=9546c1ba-ce90-4257-b4b7-3d39e12ebb49
177669e5-6a2e-482d-ad5d-aff1084a0bf4	R-138	2015-4-28	NA	NA	NA	female	http://www.whaleshark.org/encounters/encounter.jsp?number=177669e5-6a2e-482d-ad5d-aff1084a0bf4
18a3e0a1-60fb-41e6-91a3-e887b5110d16	R-103	2015-4-28	NA	NA	NA	male	http://www.whaleshark.org/encounters/encounter.jsp?number=18a3e0a1-60fb-41e6-91a3-e887b5110d16
02758bf8-93b2-4278-9b19-b3baadd8abb7	R-072	2015-4-28	NA	NA	NA	female	http://www.whaleshark.org/encounters/encounter.jsp?number=02758bf8-93b2-4278-9b19-b3baadd8abb7
e8058482-45d3-41cd-8c87-3793c06b53ab	R-072	2015-4-29	NA	NA	NA	female	http://www.whaleshark.org/encounters/encounter.jsp?number=e8058482-45d3-41cd-8c87-3793c06b53ab
a5aae3fe-c977-4035-b0ca-f135345b2e4a	R-059	2015-4-30	NA	NA	NA	male	http://www.whaleshark.org/encounters/encounter.jsp?number=a5aae3fe-c977-4035-b0ca-f135345b2e4a
f4a2d606-db80-4066-a79c-7a48bb6310fc	R-061	2015-5-1	NA	NA	NA	female	http://www.whaleshark.org/encounters/encounter.jsp?number=f4a2d606-db80-4066-a79c-7a48bb6310fc
53559bb1-ccb9-48e2-8463-5a8ac03154bd	R-103	2015-5-1	NA	NA	NA	male	http://www.whaleshark.org/encounters/encounter.jsp?number=53559bb1-ccb9-48e2-8463-5a8ac03154bd
0f092416-2afc-477f-af52-27d87004f1db	R-105	2015-5-2	NA	NA	NA	NA	http://www.whaleshark.org/encounters/encounter.jsp?number=0f092416-2afc-477f-af52-27d87004f1db
7cffeeac-6a17-4981-b36c-c55617052bc8	R-073	2015-5-5	NA	NA	NA	female	http://www.whaleshark.org/encounters/encounter.jsp?number=7cffeeac-6a17-4981-b36c-c55617052bc8
62c73f57-2ef2-45b3-99fe-dc50fe9ef617	R-074	2015-5-8	NA	NA	NA	male	http://www.whaleshark.org/encounters/encounter.jsp?number=62c73f57-2ef2-45b3-99fe-dc50fe9ef617
eb5f0fe7-3a3e-487b-8dac-20ad9f772df2	R-072	2015-5-8	NA	NA	NA	female	http://www.whaleshark.org/encounters/encounter.jsp?number=eb5f0fe7-3a3e-487b-8dac-20ad9f772df2
a8866e8b-81dd-4a8e-8edd-7d57b5542adb	R-061	2015-5-8	NA	NA	NA	female	http://www.whaleshark.org/encounters/encounter.jsp?number=a8866e8b-81dd-4a8e-8edd-7d57b5542adb
0259a67c-57af-4b56-ad9d-9924f895da3c	R-058	2015-5-8	NA	NA	NA	female	http://www.whaleshark.org/encounters/encounter.jsp?number=0259a67c-57af-4b56-ad9d-9924f895da3c
b9613640-6f3e-43a1-a756-4f5a35d83c4d	R-106	2015-5-9	NA	NA	NA	male	http://www.whaleshark.org/encounters/encounter.jsp?number=b9613640-6f3e-43a1-a756-4f5a35d83c4d
d4cb6f00-827e-4f80-af49-a3a14a52a2c6	R-059	2015-5-14	NA	NA	NA	male	http://www.whaleshark.org/encounters/encounter.jsp?number=d4cb6f00-827e-4f80-af49-a3a14a52a2c6
3416e2a7-30fb-4c4b-917a-251252989644	DJ-109	2016-3-18	15:30:00	20.1022	40.2244	male	http://www.whaleshark.org/encounters/encounter.jsp?number=3416e2a7-30fb-4c4b-917a-251252989644
fadafb54-7bb4-492d-b978-2c00dcc12d0f	R-082	2016-3-19	16:00:00	20.102	40.2235	male	http://www.whaleshark.org/encounters/encounter.jsp?number=fadafb54-7bb4-492d-b978-2c00dcc12d0f
96d7ef1f-e72f-453c-8216-f3ede005670d	R-072	2016-3-19	16:00:00	20.102	40.2235	female	http://www.whaleshark.org/encounters/encounter.jsp?number=96d7ef1f-e72f-453c-8216-f3ede005670d
afb62f0b-e3b5-4e76-9a4d-f6e97cc293d6	R-072	2016-3-24	08:45:00	20.1235	40.2028	female	http://www.whaleshark.org/encounters/encounter.jsp?number=afb62f0b-e3b5-4e76-9a4d-f6e97cc293d6
5e979c46-3641-41a5-b823-f6bc92e903e5	R-073	2016-3-26	08:38:00	20.1191	40.2123	female	http://www.whaleshark.org/encounters/encounter.jsp?number=5e979c46-3641-41a5-b823-f6bc92e903e5
208a40cc-cc91-435b-935b-6eb749c62199	R-075	2016-3-26	08:38:00	20.1191	40.2123	female	http://www.whaleshark.org/encounters/encounter.jsp?number=208a40cc-cc91-435b-935b-6eb749c62199
f92cbe92-5957-419c-81cf-bb27c2131f42	R-074	2016-3-26	11:20:00	20.1141	40.2163	male	http://www.whaleshark.org/encounters/encounter.jsp?number=f92cbe92-5957-419c-81cf-bb27c2131f42
56891ea0-8b05-4c16-8e1a-225bc9591a7c	R-073	2016-3-31	07:40:00	20.1178	40.2119	female	http://www.whaleshark.org/encounters/encounter.jsp?number=56891ea0-8b05-4c16-8e1a-225bc9591a7c
094bb948-6c1a-4fbd-9f66-69d36f20df1d	R-074	2016-3-31	07:40:00	20.1178	40.2119	male	http://www.whaleshark.org/encounters/encounter.jsp?number=094bb948-6c1a-4fbd-9f66-69d36f20df1d
22e8a460-b307-4096-b55a-ea270a2d8dde	R-124	2016-3-31	08:06:00	20.1126	40.2148	male	http://www.whaleshark.org/encounters/encounter.jsp?number=22e8a460-b307-4096-b55a-ea270a2d8dde
bbb78e6d-9be5-4d0e-a387-93f3d6cc8bac	R-124	2016-3-31	13:48:00	NA	NA	male	http://www.whaleshark.org/encounters/encounter.jsp?number=bbb78e6d-9be5-4d0e-a387-93f3d6cc8bac
9af18b5d-7934-4d02-b7ec-f4c5c84955ad	R-107	2016-3-31	13:48:00	20.1079	40.2203	male	http://www.whaleshark.org/encounters/encounter.jsp?number=9af18b5d-7934-4d02-b7ec-f4c5c84955ad
8e53234e-c5ea-4caa-bd40-4608e5be4efd	R-075	2016-4-1	08:15:00	20.119	40.2131	female	http://www.whaleshark.org/encounters/encounter.jsp?number=8e53234e-c5ea-4caa-bd40-4608e5be4efd
b9eee8dc-c462-436e-a000-b5e7ed143c14	R-073	2016-4-2	08:45:00	NA	NA	female	http://www.whaleshark.org/encounters/encounter.jsp?number=b9eee8dc-c462-436e-a000-b5e7ed143c14
b5670599-f7d7-4572-b2e0-422f67886ab5	R-075	2016-4-3	08:20:00	20.1277	40.2103	female	http://www.whaleshark.org/encounters/encounter.jsp?number=b5670599-f7d7-4572-b2e0-422f67886ab5
f46e7aee-a76a-490b-b9a5-a14d04cdd291	R-075	2016-4-4	08:09:00	20.1228	40.2089	female	http://www.whaleshark.org/encounters/encounter.jsp?number=f46e7aee-a76a-490b-b9a5-a14d04cdd291
4fa76027-0e71-4ba7-8366-4c64674358af	R-123	2016-4-4	08:47:00	20.1212	40.2116	male	http://www.whaleshark.org/encounters/encounter.jsp?number=4fa76027-0e71-4ba7-8366-4c64674358af
fbca1dc0-b7a9-49fe-b73f-c1a212c0c757	R-073	2016-4-8	08:00:00	20.1281	40.2127	female	http://www.whaleshark.org/encounters/encounter.jsp?number=fbca1dc0-b7a9-49fe-b73f-c1a212c0c757
743ec6b5-20db-4b09-af1c-1128491c9a3b	R-081	2016-4-8	08:45:00	NA	NA	female	http://www.whaleshark.org/encounters/encounter.jsp?number=743ec6b5-20db-4b09-af1c-1128491c9a3b
ba790d44-8f86-4e51-a872-cb14d6f9883b	R-108	2016-4-8	08:45:00	NA	NA	male	http://www.whaleshark.org/encounters/encounter.jsp?number=ba790d44-8f86-4e51-a872-cb14d6f9883b
ea19cb85-a9a8-44d1-81c0-a51a6f9a8d01	R-103	2016-4-8	08:45:00	20.1298	40.2077	male	http://www.whaleshark.org/encounters/encounter.jsp?number=ea19cb85-a9a8-44d1-81c0-a51a6f9a8d01
0ca0cc7f-e502-4c77-bb75-7e02cba2f106	R-058	2016-4-9	07:50:00	20.1308	40.2107	female	http://www.whaleshark.org/encounters/encounter.jsp?number=0ca0cc7f-e502-4c77-bb75-7e02cba2f106
be552d11-3e86-4d4a-a2f1-c1a56d4094e7	R-108	2016-4-9	07:50:00	20.1308	40.2107	male	http://www.whaleshark.org/encounters/encounter.jsp?number=be552d11-3e86-4d4a-a2f1-c1a56d4094e7
041ccede-d33b-439c-949b-9b6100c48fa3	R-103	2016-4-9	07:50:00	20.1308	40.2107	male	http://www.whaleshark.org/encounters/encounter.jsp?number=041ccede-d33b-439c-949b-9b6100c48fa3
9cafafcd-885d-41da-a655-2bd27dacd677	R-073	2016-4-9	08:50:00	20.1308	40.2107	female	http://www.whaleshark.org/encounters/encounter.jsp?number=9cafafcd-885d-41da-a655-2bd27dacd677
09ab1ec9-172f-491a-b44b-b354b0525bce	R-081	2016-4-9	09:09:00	20.1308	40.2107	female	http://www.whaleshark.org/encounters/encounter.jsp?number=09ab1ec9-172f-491a-b44b-b354b0525bce
08f12a44-8cf0-4f10-a842-355e95982977	R-074	2016-4-9	09:09:00	20.1308	40.2107	male	http://www.whaleshark.org/encounters/encounter.jsp?number=08f12a44-8cf0-4f10-a842-355e95982977
796f03af-c44b-4f1b-a89e-c1552e3d439f	R-126	2016-4-9	10:11:00	20.1298	40.204	male	http://www.whaleshark.org/encounters/encounter.jsp?number=796f03af-c44b-4f1b-a89e-c1552e3d439f
bafe9fc7-5f0e-4497-85c5-2be3bc01f2f7	R-103	2016-4-9	15:45:00	20.0935	40.228	male	http://www.whaleshark.org/encounters/encounter.jsp?number=bafe9fc7-5f0e-4497-85c5-2be3bc01f2f7
3f2d766e-040e-444e-8903-6b7f0211b8a7	R-075	2016-4-9	15:45:00	20.0935	40.228	female	http://www.whaleshark.org/encounters/encounter.jsp?number=3f2d766e-040e-444e-8903-6b7f0211b8a7
481d612e-5044-40cd-9dad-2b5e21cceebf	R-075	2016-4-10	07:42:00	20.1265	40.2125	female	http://www.whaleshark.org/encounters/encounter.jsp?number=481d612e-5044-40cd-9dad-2b5e21cceebf
1766d8cb-e395-44d1-958e-22fb1b869fd8	R-126	2016-4-10	08:44:00	20.1282	40.2071	male	http://www.whaleshark.org/encounters/encounter.jsp?number=1766d8cb-e395-44d1-958e-22fb1b869fd8
c01c353e-dc0d-4aa3-8992-2b570a725c0b	R-103	2016-4-10	08:44:00	20.1282	40.2071	male	http://www.whaleshark.org/encounters/encounter.jsp?number=c01c353e-dc0d-4aa3-8992-2b570a725c0b
33a8ba30-e443-45ec-8095-af7a369deb64	R-061	2016-4-10	08:58:00	20.1294	40.2061	female	http://www.whaleshark.org/encounters/encounter.jsp?number=33a8ba30-e443-45ec-8095-af7a369deb64
e8c77469-4010-4ead-957d-828b587c894e	R-075	2016-4-15	09:00:00	20.1124	40.2163	female	http://www.whaleshark.org/encounters/encounter.jsp?number=e8c77469-4010-4ead-957d-828b587c894e
daaba418-e0f7-40a2-84d2-19444b7f797e	R-075	2016-4-23	09:28:00	20.116	40.2106	female	http://www.whaleshark.org/encounters/encounter.jsp?number=daaba418-e0f7-40a2-84d2-19444b7f797e
97f3ece1-506c-42b7-8c8d-b6ed67f49ab1	R-075	2016-4-24	08:10:00	20.1141	40.215	female	http://www.whaleshark.org/encounters/encounter.jsp?number=97f3ece1-506c-42b7-8c8d-b6ed67f49ab1
1dfa4d49-c8b6-47de-b4fc-e8d7edb5c9e9	R-081	2016-4-24	09:11:00	20.1141	40.215	female	http://www.whaleshark.org/encounters/encounter.jsp?number=1dfa4d49-c8b6-47de-b4fc-e8d7edb5c9e9
5db5cf11-7081-4478-a0c7-7e2a59f4686f	R-031	2016-4-24	09:50:00	20.0918	40.2278	female	http://www.whaleshark.org/encounters/encounter.jsp?number=5db5cf11-7081-4478-a0c7-7e2a59f4686f
a31434bc-5a97-4890-807d-7ef7a7332a76	R-072	2016-4-24	09:55:00	20.0926	40.2277	female	http://www.whaleshark.org/encounters/encounter.jsp?number=a31434bc-5a97-4890-807d-7ef7a7332a76
89c6ab89-fc24-407d-9f9f-1d847e26683b	R-075	2016-4-29	08:54:00	20.1064	40.2178	female	http://www.whaleshark.org/encounters/encounter.jsp?number=89c6ab89-fc24-407d-9f9f-1d847e26683b
e9a8f7e7-3ea0-4110-aa42-1a581467943f	R-074	2016-4-30	07:59:00	20.1139	40.2091	male	http://www.whaleshark.org/encounters/encounter.jsp?number=e9a8f7e7-3ea0-4110-aa42-1a581467943f
495a90af-d28b-46ec-a803-5b6a0a33825f	R-072	2016-4-30	08:15:00	20.1206	40.1985	female	http://www.whaleshark.org/encounters/encounter.jsp?number=495a90af-d28b-46ec-a803-5b6a0a33825f
c0ba016b-62cf-440b-8356-6d211881daa4	R-108	2016-5-1	09:30:00	20.0923	40.2296	male	http://www.whaleshark.org/encounters/encounter.jsp?number=c0ba016b-62cf-440b-8356-6d211881daa4
eb82b86f-9c0b-4a4f-b3b3-2791e45426c1	R-075	2016-5-6	NA	20.123	40.2095	female	http://www.whaleshark.org/encounters/encounter.jsp?number=eb82b86f-9c0b-4a4f-b3b3-2791e45426c1
